# Supplementary material for: Photothermal Responsivity of van der Waals Material-Based Nanomechanical Resonators
Source: Nanomaterials (Basel). 2022 Aug 4;12(15):2675. doi: 10.3390/nano12152675 (PMC9370576; doi:10.3390/nano12152675)
Supplement: Supplementary file 1 [file nanomaterials-12-02675-s001.zip]

Archive with 27 entries (25 files):
- Definitions/
- Definitions/chicago2.bst
- Definitions/journalnames.tex
- Definitions/logo-ccby.eps
- Definitions/logo-mdpi.eps
- Definitions/logo-orcid.eps
- Definitions/logo-orcid.pdf
- Definitions/logo-updates.eps
- Definitions/logo-updates.pdf
- Definitions/mdpi.bst
- Definitions/mdpi.cls
- images_20220720/
- images_20220720/Fig_s1_raw-eps-converted-to.pdf
- images_20220720/Fig_s1_raw.eps
- images_20220720/Fig_s2_raw-eps-converted-to.pdf
- images_20220720/Fig_s2_raw.eps
- images_20220720/Fig_s3_drum-eps-converted-to.pdf
- images_20220720/Fig_s3_drum.eps
- images_20220720/Fig_s4_align-eps-converted-to.pdf
- images_20220720/Fig_s4_align.eps
- main20220804_SI.aux
- main20220804_SI.log
- main20220804_SI.out
- main20220804_SI.pdf
- main20220804_SI.synctex.gz
- main20220804_SI.tex
- pth.bib
