# Supplementary material for: Photothermal Responsivity of van der Waals Material-Based Nanomechanical Resonators
Source: Nanomaterials (Basel). 2022 Aug 4;12(15):2675. doi: 10.3390/nano12152675 (PMC9370576; doi:10.3390/nano12152675)
Supplement: Supplementary file 1 [file nanomaterials-12-02675-s001.zip › main20220804_SI.aux]

\relax 
\providecommand\hyper@newdestlabel[2]{}
\bibstyle{Definitions/mdpi}
\providecommand\HyperFirstAtBeginDocument{\AtBeginDocument}
\HyperFirstAtBeginDocument{\ifx\hyper@anchor\@undefined
\global\let\oldcontentsline\contentsline
\gdef\contentsline#1#2#3#4{\oldcontentsline{#1}{#2}{#3}}
\global\let\oldnewlabel\newlabel
\gdef\newlabel#1#2{\newlabelxx{#1}#2}
\gdef\newlabelxx#1#2#3#4#5#6{\oldnewlabel{#1}{{#2}{#3}}}
\AtEndDocument{\ifx\hyper@anchor\@undefined
\let\contentsline\oldcontentsline
\let\newlabel\oldnewlabel
\fi}
\fi}
\global\let\hyper@last\relax 
\gdef\HyperFirstAtBeginDocument#1{#1}
\providecommand\HyField@AuxAddToFields[1]{}
\providecommand\HyField@AuxAddToCoFields[2]{}
\providecommand*\new@tpo@label[2]{}
\citation{Barton2012pth}
\citation{Morell2019MoSe2}
\citation{Islam2018Ani}
\citation{castellanos2010optical}
\citation{Barton2012pth}
\citation{Shaw2015MoSe2Thick}
\citation{Xia2014BP}
\citation{sengupta2010electromechanical}
\citation{Barton2012pth}
\citation{Cakir2014mechtherm}
\citation{Islam2018Ani}
\citation{Islam2018Ani}
\citation{Meerschaut2001Density}
\citation{Barton2012pth}
\citation{Villars2016MoSe2}
\citation{Liu2015BP}
\citation{2016PerssonPoisson}
\citation{Barton2012pth}
\citation{2014PerssonMoSe2}
\citation{Wei2014BP}
\citation{Wei2014BP}
\citation{Givens1977NbSe2}
\citation{Bao2009GrCTE}
\citation{Cakir2014mechtherm}
\citation{Islam2018Ani}
\citation{Lien2017,Ferreiro2019}
\citation{Balandin2008Gr}
\citation{Morell2019MoSe2}
\citation{Islam2018Ani}
\citation{Islam2018Ani}
\citation{hill2018comprehensive}
\citation{hill2018comprehensive}
\citation{Weber2010Grnk}
\citation{Hsu2019Thickness-Dependent,Darvishzadeh2018Strain}
\citation{Wang2016AdvancesBP}
\citation{Wang2016AdvancesBP}
\citation{Barton2012pth}
\citation{Morell2019MoSe2}
\citation{Islam2018Ani}
\citation{Islam2018Ani}
\citation{Santos2013SiNW}
\citation{Boyd2012Si}
\citation{Boyd2012Si}
\citation{Shur1990Si}
\citation{Ferreiro2021Therm}
\citation{Shur1990Si}
\citation{1997EPalik1}
\citation{Suzuki2009Cross}
\citation{Lee2013,Zheng2017Hexagonal}
\newmarginnote{note.1.1}{{1}{10945661sp}}
\@writefile{lot}{\contentsline {table}{\numberline {S1}{\ignorespaces Parameters of vdW drumhead NMRs used in the calculation of the FP absorbances in Figure 3 and Figures 4(a,b,e), and photothermal responsivities in Figure 3 and Figures 5(a-c) of the main text\relax }}{1}{table.caption.3}\protected@file@percent }
\newlabel{tbl:sim1}{{S1}{1}{Parameters of vdW drumhead NMRs used in the calculation of the FP absorbances in Figure 3 and Figures 4(a,b,e), and photothermal responsivities in Figure 3 and Figures 5(a-c) of the main text\relax }{table.caption.3}{}}
\@writefile{toc}{\contentsline {section}{\numberline {1}Derivation of Photothermal Responsivities}{1}{section.1}\protected@file@percent }
\newlabel{sec0}{{1}{1}{Derivation of Photothermal Responsivities}{section.1}{}}
\@writefile{toc}{\contentsline {subsection}{\numberline {1.1}Clamped Circular Drumheads}{1}{subsection.1.1}\protected@file@percent }
\newlabel{sec0.1}{{1.1}{1}{Clamped Circular Drumheads}{subsection.1.1}{}}
\newlabel{eqn:f_tens_plate}{{S1}{1}{Clamped Circular Drumheads}{equation.1.1}{}}
\@writefile{lof}{\contentsline {figure}{\numberline {S1}{\ignorespaces  Raw amplitude (black dots) and phase (magenta dots) response of device A. Red solid lines are fits using the linearly driven damped resonator model. \relax }}{2}{figure.caption.1}\protected@file@percent }
\providecommand*\caption@xref[2]{\@setref\relax\@undefined{#1}}
\newlabel{subfig:raw_devA}{{S1}{2}{Raw amplitude (black dots) and phase (magenta dots) response of device A. Red solid lines are fits using the linearly driven damped resonator model. \relax }{figure.caption.1}{}}
\@writefile{lof}{\contentsline {figure}{\numberline {S2}{\ignorespaces Raw amplitude (black dots) and phase (magenta dots) response of device B. Blue solid lines are fits using the linearly driven damped resonator model.\relax }}{2}{figure.caption.2}\protected@file@percent }
\newlabel{fig:raw_devB}{{S2}{2}{Raw amplitude (black dots) and phase (magenta dots) response of device B. Blue solid lines are fits using the linearly driven damped resonator model.\relax }{figure.caption.2}{}}
\citation{Suzuki2009Cross}
\citation{Piller2020SiN}
\citation{Murakami2015,Islam2018Ani}
\citation{Papas2021omn}
\citation{Islam2018Ani}
\citation{Piller2020SiN,Ferreiro2021Therm}
\citation{Blaikie2019GrBol,Siskins2020}
\@writefile{lot}{\contentsline {table}{\numberline {S2}{\ignorespaces  Parameters used in the calculation of FP absorbance and photothermal responsivities of silicon nanowire resonators \cite  {Santos2013SiNW} in Figure 4(e) and Figure 5(c) of the main text\relax }}{3}{table.caption.5}\protected@file@percent }
\newlabel{tbl:sim2}{{S2}{3}{Parameters used in the calculation of FP absorbance and photothermal responsivities of silicon nanowire resonators \cite {Santos2013SiNW} in Figure 4(e) and Figure 5(c) of the main text\relax }{table.caption.5}{}}
\newlabel{eqn:f_tens_plate2}{{S2}{3}{Clamped Circular Drumheads}{equation.1.2}{}}
\newlabel{eqn:del_fm}{{S3}{3}{Clamped Circular Drumheads}{equation.1.3}{}}
\newlabel{eqn:del_fm_simp}{{S4}{3}{Clamped Circular Drumheads}{equation.1.4}{}}
\citation{Ferreiro2019}
\citation{Ding2015OP,Gu2016Crossplane}
\citation{Sandell2020PMMA}
\citation{Ye2018Therm}
\citation{Kurek2017Heat,Kurek2017Thesis}
\newlabel{eqn:radial_tension_heat}{{S5}{4}{Clamped Circular Drumheads}{equation.1.5}{}}
\newlabel{eqn:1D_Heat_Diffusion}{{S6}{4}{Clamped Circular Drumheads}{equation.1.6}{}}
\@writefile{lof}{\contentsline {figure}{\numberline {S3}{\ignorespaces  (a) Simulated temperature variation of the drumhead, with its center illuminated by a laser beam whose absorbed power is $P_{abs}=417\tmspace  +\thinmuskip {.1667em}\mu $W. The green spot refers to the incident laser spot that acts as a localized heat source. The spot diameter is 1.9$\mu $m. (b) Simulated differential temperature profile across the drumhead diameter. $\Delta T_{abs}$ is the average differential temperature of the drumhead.\relax }}{4}{figure.caption.7}\protected@file@percent }
\newlabel{subfig:Tm Drum}{{S3}{4}{(a) Simulated temperature variation of the drumhead, with its center illuminated by a laser beam whose absorbed power is $P_{abs}=417\,\mu $W. The green spot refers to the incident laser spot that acts as a localized heat source. The spot diameter is 1.9$\mu $m. (b) Simulated differential temperature profile across the drumhead diameter. $\Delta T_{abs}$ is the average differential temperature of the drumhead.\relax }{figure.caption.7}{}}
\citation{Ye2018Therm}
\citation{Ye2018Therm}
\citation{Lien2017,Ferreiro2019}
\newlabel{eqn:Delta_T_rad}{{S7}{5}{Clamped Circular Drumheads}{equation.1.7}{}}
\newlabel{eqn:Delta_T_avg}{{S8}{5}{Clamped Circular Drumheads}{equation.1.8}{}}
\newlabel{eqn:Delta_T_simp}{{S9}{5}{Clamped Circular Drumheads}{equation.1.9}{}}
\newlabel{eqn:tension_simp}{{S10}{5}{Clamped Circular Drumheads}{equation.1.10}{}}
\newlabel{eqn:del_fm_simp2}{{S11}{5}{Clamped Circular Drumheads}{equation.1.11}{}}
\newlabel{eqn:pth_static}{{S12}{5}{Clamped Circular Drumheads}{equation.1.12}{}}
\newlabel{eqn:pth_static_plt}{{S13}{5}{Clamped Circular Drumheads}{equation.1.13}{}}
\citation{Kurek2017Heat,Piller2020SiN}
\citation{Barnes1994Calorie}
\citation{Gavan2009undercut,Fishlock2017Graphite}
\citation{Dorgan2013Therm}
\newlabel{eqn:pth_static_mem}{{S14}{6}{Clamped Circular Drumheads}{equation.1.14}{}}
\@writefile{toc}{\contentsline {subsection}{\numberline {1.2}Clamped-Free Cantilever Beams}{6}{subsection.1.2}\protected@file@percent }
\newlabel{eqn:f_cant}{{S15}{6}{Clamped-Free Cantilever Beams}{equation.1.15}{}}
\newlabel{eqn:del_f_cant}{{S16}{6}{Clamped-Free Cantilever Beams}{equation.1.16}{}}
\newlabel{eqn:1D_beam_eqn}{{S17}{6}{Clamped-Free Cantilever Beams}{equation.1.17}{}}
\newlabel{eqn:T_cant}{{S18}{6}{Clamped-Free Cantilever Beams}{equation.1.18}{}}
\newlabel{eqn:Delta_T_cant}{{S19}{6}{Clamped-Free Cantilever Beams}{equation.1.19}{}}
\citation{Santos2013SiNW}
\citation{de2016tunable}
\citation{Ramos2018Plasmon}
\citation{Ferreiro2021Therm}
\citation{Hecht2017Rad}
\citation{Liu2015Tension}
\citation{Barton2012pth,Metzger2008pth}
\newlabel{eqn:del_pth_cant}{{S20}{7}{Clamped-Free Cantilever Beams}{equation.1.20}{}}
\@writefile{toc}{\contentsline {section}{\numberline {2}Observed Dependence of $f_{0}$ on the Laser Spot Position}{7}{section.2}\protected@file@percent }
\@writefile{lof}{\contentsline {figure}{\numberline {S4}{\ignorespaces  Dependence of the fundamental mode frequency on the laser spot shift from the center of devices A (a) and B (b). The change of colors from light to dark corresponds to the power increase from 100$\tmspace  +\thinmuskip {.1667em}\mu $W to 800$\tmspace  +\thinmuskip {.1667em}\mu $W as noted in Figure 2 of the main text.\relax }}{7}{figure.caption.8}\protected@file@percent }
\newlabel{fig:spat_devA}{{S4}{7}{Dependence of the fundamental mode frequency on the laser spot shift from the center of devices A (a) and B (b). The change of colors from light to dark corresponds to the power increase from 100$\,\mu $W to 800$\,\mu $W as noted in Figure 2 of the main text.\relax }{figure.caption.8}{}}
\@writefile{toc}{\contentsline {section}{\numberline {3}Effect of Radiation Pressure}{7}{section.3}\protected@file@percent }
\newlabel{eqn:rad_inc}{{S21}{7}{Effect of Radiation Pressure}{equation.3.21}{}}
\citation{BaumeisterOCT,ByrnesMOC}
\bibcite{Barton2012pth}{{1}{2012}{{Barton \em  {et~al.}}}{{Barton, Storch, Adiga, Sakakibara, Cipriany, Ilic, Wang, Ong, McEuen, Parpia, and Craighead}}}
\bibcite{Morell2019MoSe2}{{2}{2019}{{Morell \em  {et~al.}}}{{Morell, Tepsic, Reserbat-Plantey, Cepellotti, Manca, Epstein, Isacsson, Marie, Mauri, and Bachtold}}}
\bibcite{Islam2018Ani}{{3}{2018}{{Islam \em  {et~al.}}}{{Islam, van~den Akker, and Feng}}}
\bibcite{castellanos2010optical}{{4}{2010}{{Castellanos-Gomez \em  {et~al.}}}{{Castellanos-Gomez, Agra{\"\i }t, and Rubio-Bollinger}}}
\bibcite{Shaw2015MoSe2Thick}{{5}{2015}{{Shaw \em  {et~al.}}}{{Shaw, Zhou, Chen, Weiss, Liu, Huang, and Duan}}}
\bibcite{Xia2014BP}{{6}{2014}{{Xia \em  {et~al.}}}{{Xia, Wang, and Jia}}}
\bibcite{sengupta2010electromechanical}{{7}{2010}{{Sengupta \em  {et~al.}}}{{Sengupta, Solanki, Singh, Dhara, and Deshmukh}}}
\bibcite{Cakir2014mechtherm}{{8}{2014}{{Çakır \em  {et~al.}}}{{Çakır, Peeters, and Sevik}}}
\bibcite{Meerschaut2001Density}{{9}{2001}{{Meerschaut and Deudon}}{{}}}
\bibcite{Villars2016MoSe2}{{10}{}{{Vil}}{{}}}
\bibcite{Liu2015BP}{{11}{2015}{{Liu \em  {et~al.}}}{{Liu, Du, Deng, and Ye}}}
\bibcite{2016PerssonPoisson}{{12}{2016}{{Persson}}{{}}}
\bibcite{2014PerssonMoSe2}{{13}{2014}{{Persson}}{{}}}
\bibcite{Wei2014BP}{{14}{2014}{{Wei and Peng}}{{}}}
\bibcite{Givens1977NbSe2}{{15}{1977}{{Givens and Fredericks}}{{}}}
\bibcite{Bao2009GrCTE}{{16}{2009}{{Bao \em  {et~al.}}}{{Bao, Miao, Chen, Zhang, Jang, Dames, and Lau}}}
\bibcite{Lien2017}{{17}{2017}{{Lien}}{{}}}
\bibcite{Ferreiro2019}{{18}{2019}{{Ferreiro}}{{}}}
\bibcite{Balandin2008Gr}{{19}{2008}{{Balandin \em  {et~al.}}}{{Balandin, Ghosh, Bao, Calizo, Teweldebrhan, Miao, and Lau}}}
\newlabel{eqn:rad_FP}{{S22}{8}{Effect of Radiation Pressure}{equation.3.22}{}}
\newlabel{eqn:R_eff}{{S23}{8}{Effect of Radiation Pressure}{equation.3.23}{}}
\@writefile{toc}{\contentsline {section}{References}{8}{equation.3.23}\protected@file@percent }
\bibcite{hill2018comprehensive}{{20}{2018}{{Hill \em  {et~al.}}}{{Hill, Rigosi, Krylyuk, Tian, Nguyen, Davydov, Newell, and Walker}}}
\bibcite{Weber2010Grnk}{{21}{2010}{{Weber \em  {et~al.}}}{{Weber, Calado, and van~de Sanden}}}
\bibcite{Hsu2019Thickness-Dependent}{{22}{2019}{{Hsu \em  {et~al.}}}{{Hsu, Frisenda, Schmidt, Arora, Vasconcellos, Bratschitsch, Zant, and Castellanos‐Gomez}}}
\bibcite{Darvishzadeh2018Strain}{{23}{2018}{{Darvishzadeh \em  {et~al.}}}{{Darvishzadeh, Alharbi, Mosavi, and Gorji}}}
\bibcite{Wang2016AdvancesBP}{{24}{2016}{{Wang and Lan}}{{}}}
\bibcite{Santos2013SiNW}{{25}{2013}{{Gil-Santos \em  {et~al.}}}{{Gil-Santos, Ramos, Pini, Llorens, Fernández-Regúlez, Calleja, Tamayo, and San~Paulo}}}
\bibcite{Boyd2012Si}{{26}{2012}{{Boyd and Uttamchandani}}{{}}}
\bibcite{Shur1990Si}{{27}{1990}{{Shur}}{{}}}
\bibcite{Ferreiro2021Therm}{{28}{2021}{{Ferreiro-Vila \em  {et~al.}}}{{Ferreiro-Vila, Molina, Weituschat, Gil-Santos, Postigo, and Ramos}}}
\bibcite{1997EPalik1}{{29}{1997}{{Palik and Prucha}}{{}}}
\bibcite{Suzuki2009Cross}{{30}{2009}{{Suzuki \em  {et~al.}}}{{Suzuki, Yamaguchi, and Izumi}}}
\bibcite{Lee2013}{{31}{2013}{{Lee \em  {et~al.}}}{{Lee, Wang, He, Shan, and Feng}}}
\bibcite{Zheng2017Hexagonal}{{32}{2017}{{Zheng \em  {et~al.}}}{{Zheng, Lee, and Feng}}}
\bibcite{Piller2020SiN}{{33}{2020}{{Piller \em  {et~al.}}}{{Piller, Sadeghi, West, Luhmann, Martini, Hansen, and Schmid}}}
\bibcite{Murakami2015}{{34}{2017}{{Murakami}}{{}}}
\bibcite{Papas2021omn}{{35}{2021}{{Papas \em  {et~al.}}}{{Papas, Ou, Plum, and Zheludev}}}
\bibcite{Blaikie2019GrBol}{{36}{2019}{{Blaikie \em  {et~al.}}}{{Blaikie, Miller, and Aleman}}}
\bibcite{Siskins2020}{{37}{2020}{{Siskins \em  {et~al.}}}{{Siskins, Lee, Manas-Valero, Coronado, Blanter, van~der Zant, and Steeneken}}}
\bibcite{Ding2015OP}{{38}{2015}{{Ding \em  {et~al.}}}{{Ding, Jiang, Pei, and Zhang}}}
\bibcite{Gu2016Crossplane}{{39}{2016}{{Gu \em  {et~al.}}}{{Gu, Li, and Yang}}}
\bibcite{Sandell2020PMMA}{{40}{2020}{{Sandell \em  {et~al.}}}{{Sandell, Maire, Chavez-Angel, Torres, Kristiansen, Zhang, and He}}}
\bibcite{Ye2018Therm}{{41}{2018}{{Ye \em  {et~al.}}}{{Ye, Lee, and Feng}}}
\bibcite{Kurek2017Heat}{{42}{2017}{{Kurek \em  {et~al.}}}{{Kurek, Carnoy, Larsen, Nielsen, Hansen, Rades, Schmid, and Boisen}}}
\bibcite{Kurek2017Thesis}{{43}{2017}{{Kurek}}{{}}}
\bibcite{Barnes1994Calorie}{{44}{1994}{{Barnes \em  {et~al.}}}{{Barnes, Stephenson, Woodburn, O'Shea, Welland, Rayment, Gimzewski, and Gerber}}}
\bibcite{Gavan2009undercut}{{45}{2009}{{Babaei~Gavan \em  {et~al.}}}{{Babaei~Gavan, van~der Drift, Venstra, Zuiddam, and van~der Zant}}}
\bibcite{Fishlock2017Graphite}{{46}{2017}{{Fishlock \em  {et~al.}}}{{Fishlock, O’Shea, McBride, Chong, and Pu}}}
\bibcite{Dorgan2013Therm}{{47}{2013}{{Dorgan \em  {et~al.}}}{{Dorgan, Behnam, Conley, Bolotin, and Pop}}}
\bibcite{de2016tunable}{{48}{2016}{{De~Alba \em  {et~al.}}}{{De~Alba, Massel, Storch, Abhilash, Hui, McEuen, Craighead, and Parpia}}}
\bibcite{Ramos2018Plasmon}{{49}{2018}{{Ramos \em  {et~al.}}}{{Ramos, Malvar, Davis, Tamayo, and Calleja}}}
\bibcite{Hecht2017Rad}{{50}{2017}{{Hecht}}{{}}}
\bibcite{Liu2015Tension}{{51}{2015}{{Liu and Wu}}{{}}}
\bibcite{Metzger2008pth}{{52}{2008}{{Metzger \em  {et~al.}}}{{Metzger, Favero, Ortlieb, and Karrai}}}
\bibcite{BaumeisterOCT}{{53}{2004}{{Baumeister}}{{}}}
\bibcite{ByrnesMOC}{{54}{2016}{{Byrnes}}{{}}}
\newlabel{LastPage}{{}{10}{}{page.10}{}}
\xdef\lastpage@lastpage{10}
\xdef\lastpage@lastpageHy{10}
\expandafter\ifx\csname c@page@totc\endcsname\relax\newcounter{page@totc}\fi\setcounter{page@totc}{11}
