# Supplementary material for: Photothermal Responsivity of van der Waals Material-Based Nanomechanical Resonators
Source: Nanomaterials (Basel). 2022 Aug 4;12(15):2675. doi: 10.3390/nano12152675 (PMC9370576; doi:10.3390/nano12152675)
Supplement: Supplementary file 1 [file nanomaterials-12-02675-s001.zip › main20220804_SI.out]

\BOOKMARK [1][]{section.1}{\376\377\000D\000e\000r\000i\000v\000a\000t\000i\000o\000n\000\040\000o\000f\000\040\000P\000h\000o\000t\000o\000t\000h\000e\000r\000m\000a\000l\000\040\000R\000e\000s\000p\000o\000n\000s\000i\000v\000i\000t\000i\000e\000s}{}% 1
\BOOKMARK [2][]{subsection.1.1}{\376\377\000C\000l\000a\000m\000p\000e\000d\000\040\000C\000i\000r\000c\000u\000l\000a\000r\000\040\000D\000r\000u\000m\000h\000e\000a\000d\000s}{section.1}% 2
\BOOKMARK [2][]{subsection.1.2}{\376\377\000C\000l\000a\000m\000p\000e\000d\000-\000F\000r\000e\000e\000\040\000C\000a\000n\000t\000i\000l\000e\000v\000e\000r\000\040\000B\000e\000a\000m\000s}{section.1}% 3
\BOOKMARK [1][]{section.2}{\376\377\000O\000b\000s\000e\000r\000v\000e\000d\000\040\000D\000e\000p\000e\000n\000d\000e\000n\000c\000e\000\040\000o\000f\000\040\000f\0000\000\040\000o\000n\000\040\000t\000h\000e\000\040\000L\000a\000s\000e\000r\000\040\000S\000p\000o\000t\000\040\000P\000o\000s\000i\000t\000i\000o\000n}{}% 4
\BOOKMARK [1][]{section.3}{\376\377\000E\000f\000f\000e\000c\000t\000\040\000o\000f\000\040\000R\000a\000d\000i\000a\000t\000i\000o\000n\000\040\000P\000r\000e\000s\000s\000u\000r\000e}{}% 5
\BOOKMARK [1][]{equation.3.23}{\376\377\000R\000e\000f\000e\000r\000e\000n\000c\000e\000s}{}% 6
