# Supplementary material for: Photothermal Responsivity of van der Waals Material-Based Nanomechanical Resonators
Source: Nanomaterials (Basel). 2022 Aug 4;12(15):2675. doi: 10.3390/nano12152675 (PMC9370576; doi:10.3390/nano12152675)
Supplement: Supplementary file 1 [file nanomaterials-12-02675-s001.zip › main20220804_SI.tex]

%  LaTeX support: latex@mdpi.com 
%  For support, please attach all files needed for compiling as well as the log file, and specify your operating system, LaTeX version, and LaTeX editor.

%=================================================================
\documentclass[nanomaterials,supfile,accept,pdftex,moreauthors]{Definitions/mdpi} 
% For posting an early version of this manuscript as a preprint, you may use "preprints" as the journal and change "submit" to "accept". The document class line would be, e.g., \documentclass[preprints,article,accept,moreauthors,pdftex]{mdpi}. This is especially recommended for submission to arXiv, where line numbers should be removed before posting. For preprints.org, the editorial staff will make this change immediately prior to posting.

%--------------------
% Class Options:
%--------------------
%----------
% journal
%----------
% Choose between the following MDPI journals:
% acoustics, actuators, addictions, admsci, adolescents, aerospace, agriculture, agriengineering, agronomy, ai, algorithms, allergies, alloys, analytica, animals, antibiotics, antibodies, antioxidants, applbiosci, appliedchem, appliedmath, applmech, applmicrobiol, applnano, applsci, aquacj, architecture, arts, asc, asi, astronomy, atmosphere, atoms, audiolres, automation, axioms, bacteria, batteries, bdcc, behavsci, beverages, biochem, bioengineering, biologics, biology, biomass, biomechanics, biomed, biomedicines, biomedinformatics, biomimetics, biomolecules, biophysica, biosensors, biotech, birds, bloods, blsf, brainsci, breath, buildings, businesses, cancers, carbon, cardiogenetics, catalysts, cells, ceramics, challenges, chemengineering, chemistry, chemosensors, chemproc, children, chips, cimb, civileng, cleantechnol, climate, clinpract, clockssleep, cmd, coasts, coatings, colloids, colorants, commodities, compounds, computation, computers, condensedmatter, conservation, constrmater, cosmetics, covid, crops, cryptography, crystals, csmf, ctn, curroncol, currophthalmol, cyber, dairy, data, dentistry, dermato, dermatopathology, designs, diabetology, diagnostics, dietetics, digital, disabilities, diseases, diversity, dna, drones, dynamics, earth, ebj, ecologies, econometrics, economies, education, ejihpe, electricity, electrochem, electronicmat, electronics, encyclopedia, endocrines, energies, eng, engproc, ent, entomology, entropy, environments, environsciproc, epidemiologia, epigenomes, est, fermentation, fibers, fintech, fire, fishes, fluids, foods, forecasting, forensicsci, forests, foundations, fractalfract, fuels, futureinternet, futureparasites, futurepharmacol, futurephys, futuretransp, galaxies, games, gases, gastroent, gastrointestdisord, gels, genealogy, genes, geographies, geohazards, geomatics, geosciences, geotechnics, geriatrics, hazardousmatters, healthcare, hearts, hemato, heritage, highthroughput, histories, horticulturae, humanities, humans, hydrobiology, hydrogen, hydrology, hygiene, idr, ijerph, ijfs, ijgi, ijms, ijns, ijtm, ijtpp, immuno, informatics, information, infrastructures, inorganics, insects, instruments, inventions, iot, j, jal, jcdd, jcm, jcp, jcs, jdb, jeta, jfb, jfmk, jimaging, jintelligence, jlpea, jmmp, jmp, jmse, jne, jnt, jof, joitmc, jor, journalmedia, jox, jpm, jrfm, jsan, jtaer, jzbg, kidney, kidneydial, knowledge, land, languages, laws, life, liquids, literature, livers, logics, logistics, lubricants, lymphatics, machines, macromol, magnetism, magnetochemistry, make, marinedrugs, materials, materproc, mathematics, mca, measurements, medicina, medicines, medsci, membranes, merits, metabolites, metals, meteorology, methane, metrology, micro, microarrays, microbiolres, micromachines, microorganisms, microplastics, minerals, mining, modelling, molbank, molecules, mps, msf, mti, muscles, nanoenergyadv, nanomanufacturing, nanomaterials, ncrna, network, neuroglia, neurolint, neurosci, nitrogen, notspecified, nri, nursrep, nutraceuticals, nutrients, obesities, oceans, ohbm, onco, oncopathology, optics, oral, organics, organoids, osteology, oxygen, parasites, parasitologia, particles, pathogens, pathophysiology, pediatrrep, pharmaceuticals, pharmaceutics, pharmacoepidemiology, pharmacy, philosophies, photochem, photonics, phycology, physchem, physics, physiologia, plants, plasma, pollutants, polymers, polysaccharides, poultry, powders, preprints, proceedings, processes, prosthesis, proteomes, psf, psych, psychiatryint, psychoactives, publications, quantumrep, quaternary, qubs, radiation, reactions, recycling, regeneration, religions, remotesensing, reports, reprodmed, resources, rheumato, risks, robotics, ruminants, safety, sci, scipharm, seeds, sensors, separations, sexes, signals, sinusitis, skins, smartcities, sna, societies, socsci, software, soilsystems, solar, solids, sports, standards, stats, stresses, surfaces, surgeries, suschem, sustainability, symmetry, synbio, systems, taxonomy, technologies, telecom, test, textiles, thalassrep, thermo, tomography, tourismhosp, toxics, toxins, transplantology, transportation, traumacare, traumas, tropicalmed, universe, urbansci, uro, vaccines, vehicles, venereology, vetsci, vibration, viruses, vision, waste, water, wem, wevj, wind, women, world, youth, zoonoticdis 

%---------
% article
%---------
% The default type of manuscript is "article", but can be replaced by: 
% abstract, addendum, article, book, bookreview, briefreport, casereport, comment, commentary, communication, conferenceproceedings, correction, conferencereport, entry, expressionofconcern, extendedabstract, datadescriptor, editorial, essay, erratum, hypothesis, interestingimage, obituary, opinion, projectreport, reply, retraction, review, perspective, protocol, shortnote, studyprotocol, systematicreview, supfile, technicalnote, viewpoint, guidelines, registeredreport, tutorial
% supfile = supplementary materials

%----------
% submit
%----------
% The class option "submit" will be changed to "accept" by the Editorial Office when the paper is accepted. This will only make changes to the frontpage (e.g., the logo of the journal will get visible), the headings, and the copyright information. Also, line numbering will be removed. Journal info and pagination for accepted papers will also be assigned by the Editorial Office.

%------------------
% moreauthors
%------------------
% If there is only one author the class option oneauthor should be used. Otherwise use the class option moreauthors.

%---------
% pdftex
%---------
% The option pdftex is for use with pdfLaTeX. If eps figures are used, remove the option pdftex and use LaTeX and dvi2pdf.

%=================================================================
% MDPI internal commands
\firstpage{1} 
\makeatletter 
\setcounter{page}{\@firstpage} 
\makeatother
\pubvolume{12}
\issuenum{15}
\articlenumber{2675}
\pubyear{2022}
\copyrightyear{2022}
%\externaleditor{Academic Editor: Firstname Lastname} % For journal Automation, please change Academic Editor to "Communicated by"
\datereceived{} 
\dateaccepted{} 
\datepublished{} 
%\datecorrected{} % Corrected papers include a "Corrected: XXX" date in the original paper.
%\dateretracted{} % Corrected papers include a "Retracted: XXX" date in the original paper.
\hreflink{https://doi.org/10.3390/nano12152675} % If needed use \linebreak
%\doinum{}
%------------------------------------------------------------------
% The following line should be uncommented if the LaTeX file is uploaded to arXiv.org
%\pdfoutput=1

%=================================================================
% Add packages and commands here. The following packages are loaded in our class file: fontenc, inputenc, calc, indentfirst, fancyhdr, graphicx, epstopdf, lastpage, ifthen, lineno, float, amsmath, setspace, enumitem, mathpazo, booktabs, titlesec, etoolbox, tabto, xcolor, soul, multirow, microtype, tikz, totcount, changepage, attrib, upgreek, cleveref, amsthm, hyphenat, natbib, hyperref, footmisc, url, geometry, newfloat, caption

\usepackage{graphicx}% Include figure files
\usepackage{makecell}
\usepackage{threeparttable}
\usepackage{multicol}
\usepackage{multirow}

%\usepackage{hyperref}% add hypertext capabilities
%\usepackage[mathlines]{lineno}% Enable numbering of text and display math
%\linenumbers\relax % Commence numbering lines
%\usepackage[colorlinks=true,citecolor=blue,linkcolor=blue,pdfhighlight =/O]{hyperref}
%From LZS - Kervinen
\newcommand{\eref}[1]{Eq.~(\ref{#1})}
\newcommand{\sfref}[1]{Figure~\ref{#1}}
\newcommand{\sfrefs}[1]{Figures~\ref{#1}}
\newcommand{\fref}[1]{Figure~\ref{#1}}
\newcommand{\frefs}[1]{Figures~\ref{#1}}
\DeclareUnicodeCharacter{2009}{\,}
\renewcommand{\thefigure}{S\arabic{figure}}
\renewcommand{\theequation}{S\arabic{equation}}
\renewcommand{\thetable}{S\arabic{table}}
%From Dutta
%\hypersetup{urlcolor=blue}

%=================================================================
%% Please use the following mathematics environments: Theorem, Lemma, Corollary, Proposition, Characterization, Property, Problem, Example, ExamplesandDefinitions, Hypothesis, Remark, Definition, Notation, Assumption
%% For proofs, please use the proof environment (the amsthm package is loaded by the MDPI class).

%=================================================================
% Full title of the paper (Capitalized)
\Title{Photothermal Responsivity of van der Waals Material-Based Nanomechanical Resonators}

% MDPI internal command: Title for citation in the left column
\TitleCitation{Photothermal Responsivity of van der Waals Material-Based Nanomechanical Resonators}

% Author Orchid ID: enter ID or remove command
\newcommand{\orcidauthorA}{0000-0002-7910-8609} % Add \orcidA{} behind the author's name Myrron Aguila
\newcommand{\orcidauthorB}{0000-0003-4869-4470} % Add \orcidB{} behind the author's name Joshoua Esmenda
\newcommand{\orcidauthorC}{0000-0002-8220-1396} % Add \orcidC{} behind the author's name Teik-Hui Lee
\newcommand{\orcidauthorD}{0000-0003-2731-5400} % Add \orcidD{} behind the author's name Kung-Hsuan Lin
\newcommand{\orcidauthorE}{0000-0003-4767-8217} % Add \orcidE{} behind the author's name Yuri Pashkin
\newcommand{\orcidauthorF}{0000-0003-3542-8763}

% Authors, for the paper (add full first names)
\Author{Myrron Albert Callera Aguila %MDPI to author: Please carefully check the accuracy of names and affiliations.  The name of this author is different from the submitting system. Please confirm which one is correct. %author to MDPI: Myrron Albert Callera Aguila is more appropriate.
 $^{1,2,3,}$*\orcidA{}, Joshoua Condicion Esmenda %MDPI to author: The name of this author is different from the submitting system. Please confirm which one is correct.. %author to MDPI: Joshoua Condicion Esmenda is more appropriate.
 $^{1,2,3}$\orcidB{}, Jyh-Yang Wang $^{3}$, Yen-Chun Chen $^{3}$\orcidF{}, Teik-Hui Lee $^{3}$\orcidC{}, Chi-Yuan Yang $^{3}$, Kung-Hsuan Lin $^{3}$\orcidD{}, Kuei-Shu Chang-Liao $^{1}$, Sergey Kafanov $^{4}$, \mbox{Yuri A. Pashkin %MDPI to author: The name of this author is different from the submitting system. Please confirm which one is correct. %author to MDPI: Yuri A. Paskin is more appropriate.
 $^{4}$\orcidE{}} \mbox{and Chii-Dong Chen $^{3,}$*}}

%\longauthorlist{yes}

% MDPI internal command: Authors, for metadata in PDF
\AuthorNames{Myrron Albert Callera Aguila, Joshoua Condicion Esmenda, Jyh-Yang Wang, Teik-Hui Lee, Yen-Chun Chen, Chi-Yuan Yang, Kung-Hsuan Lin, Kuei-Shu Chang-Liao, Sergey Kafanov, Yuri A. Pashkin and Chii-Dong Chen $^{2,}$*}

% MDPI internal command: Authors, for citation in the left column
%author to MDPI - Modified "Pashkin, Y." to "Pashkin, Y.A."
\AuthorCitation{Aguila, M.A.C.; Esmenda, J.C.; Wang, J.-Y. ; Lee, T.-H.; Chen, Y.-C.; Yang, C.-Y.; Lin, K.-H.; Chang-Liao, K.-S.; Kafanov, S.; \hl{Pashkin, Y.A.}; Chen, C.-D.}
% If this is a Chicago style journal: Lastname, Firstname, Firstname Lastname, and Firstname Lastname.

% Affiliations / Addresses (Add [1] after \address if there is only one affiliation.)
\address{%
$^{1}$ \quad Department of Engineering and System Science, National Tsing Hua University, Hsinchu, 30013, Taiwan 1; maguila@gate.sinica.edu.tw (M.A.C.A.); jesmenda@gate.sinica.edu.tw (J.C.E.); lkschang@ess.nthu.edu.tw (K.-S.C.-L.)\\
$^{2}$ \quad \hl{Nano Science and Technology Program, Taiwan International Graduate Program, Academia Sinica, Taipei 11529, Taiwan}%author to MDPI: updated affiliation with city post code and country
\\
$^{3}$ \quad Institute of Physics, Academia Sinica, Nankang, Taipei, 11529, Taiwan; jywang@phys.sinica.edu.tw (J.-Y.W.); teikhui@phys.sinica.edu.tw (T.-H.L.); ycchen22537@gate.sinica.edu.tw (Y.-C.C.); cyyang@phys.sinica.edu.tw (C.-Y.Y.); linkh@sinica.edu.tw (K.-H.L.); chiidong@phys.sinica.edu.tw (C.-D.C.)\\
$^{4}$ \quad Department of Physics, Lancaster University, Lancaster, LA1 4YB, United Kingdom; sergey.kafanov@lancaster.ac.uk (S.K.), y.pashkin@lancaster.ac.uk (\hl{Y.A.P.})}

\corres{Correspondence: maguila@gate.sinica.edu.tw (M.A.C.A), chiidong@phys.sinica.edu.tw (C.-D.C.)}

% Current address and/or shared authorship
%\firstnote{Current address: Affiliation 3} 
%\secondnote{These authors contributed equally to this work.}
% The commands \thirdnote{} till \eighthnote{} are available for further notes

%\simplesumm{} % Simple summary

%\conference{} % An extended version of a conference paper

%\keyword{van der Waals materials; nanomechanical resonators; interferometry; photothermal response; static displacement; absorptive heating; (List three to ten pertinent keywords specific to the article; yet reasonably common within the subject discipline.)} 

%\keywords{van der Waals materials, nanomechanical resonators, interferometry, photothermal response, static displacement, drumheads, absorptive heating}

% The fields PACS, MSC, and JEL may be left empty or commented out if not applicable
%\PACS{J0101}
%\MSC{}
%\JEL{}

%%%%%%%%%%%%%%%%%%%%%%%%%%%%%%%%%%%%%%%%%%
% Only for the journal Diversity
%\LSID{\url{http://}}

%%%%%%%%%%%%%%%%%%%%%%%%%%%%%%%%%%%%%%%%%%
% Only for the journal Applied Sciences:
%\featuredapplication{Authors are encouraged to provide a concise description of the specific application or a potential application of the work. This section is not mandatory.}
%%%%%%%%%%%%%%%%%%%%%%%%%%%%%%%%%%%%%%%%%%

%%%%%%%%%%%%%%%%%%%%%%%%%%%%%%%%%%%%%%%%%%
% Only for the journal Data:
%\dataset{DOI number or link to the deposited data set in cases where the data set is published or set to be published separately. If the data set is submitted and will be published as a supplement to this paper in the journal Data, this field will be filled by the editors of the journal. In this case, please make sure to submit the data set as a supplement when entering your manuscript into our manuscript editorial system.}

%\datasetlicense{license under which the data set is made available (CC0, CC-BY, CC-BY-SA, CC-BY-NC, etc.)}

%%%%%%%%%%%%%%%%%%%%%%%%%%%%%%%%%%%%%%%%%%
% Only for the journal Toxins
%\keycontribution{The breakthroughs or highlights of the manuscript. Authors can write one or two sentences to describe the most important part of the paper.}

%%%%%%%%%%%%%%%%%%%%%%%%%%%%%%%%%%%%%%%%%%
% Only for the journal Encyclopedia
%\encyclopediadef{Instead of the abstract}
%\entrylink{The Link to this entry published on the encyclopedia platform.}
%%%%%%%%%%%%%%%%%%%%%%%%%%%%%%%%%%%%%%%%%%
\begin{document}

%%%%%%%%%%%%%%%%%%%%%%%%%%%%%%%%%%%%%%%%%%
%\setcounter{section}{-1} %% Remove this when starting to work on the template.

% The order of the section titles is: Introduction, Materials and Methods, Results, Discussion, Conclusions for these journals: aerospace,algorithms,antibodies,antioxidants,atmosphere,axioms,biomedicines,carbon,crystals,designs,diagnostics,environments,fermentation,fluids,forests,fractalfract,informatics,information,inventions,jfmk,jrfm,lubricants,neonatalscreening,neuroglia,particles,pharmaceutics,polymers,processes,technologies,viruses,vision

\begin{figure}[p]
\centering
%\begin{adjustwidth}{-\extralength}{0cm}
%\begin{minipage}{1.30\textwidth}
\includegraphics[width=11cm]{images_20220720/Fig_s1_raw.eps}% Here is how to import EPS art
\caption{\label{subfig:raw_devA} Raw amplitude (black dots) and phase (magenta dots) response of device A. Red solid lines are fits using the linearly driven damped resonator model.
}
%\end{minipage}
%\end{adjustwidth}
\end{figure}

\begin{figure}[p]
\centering
%\begin{adjustwidth}{-\extralength}{0cm}
%\begin{minipage}{1.30\textwidth}
\includegraphics[width=11cm]{images_20220720/Fig_s2_raw.eps}% Here is how to import EPS art. Figure 4.
\caption{\label{fig:raw_devB}Raw amplitude (black dots) and phase (magenta dots) response of device B. Blue solid lines are fits using the linearly driven damped resonator model.}
%\end{minipage}
%\end{adjustwidth}
\end{figure}

\begin{table}[ht]
\small
    \centering
    \caption{Parameters of vdW drumhead NMRs used in the calculation of the FP absorbances in Figure 3 and Figures 4(a,b,e), and photothermal responsivities in Figure 3 and Figures 5(a-c) of the main text}
    \label{tbl:sim1}
    \begin{threeparttable}
  
\begin{adjustwidth}{-0.5\extralength}{0cm}
%\centering %% If there is a figure in wide page, please release command \centering
\begin{minipage}{\fulllength}
  \begin{tabular}{ccccc}
    \hline
    \textbf{Materials} & \textbf{NbSe$_{2}$} & \textbf{Graphene} \cite{Barton2012pth} & \textbf{MoSe$_{2}$} \cite{Morell2019MoSe2} & \makecell{\textbf{Black Phosphorus$^{b}$} \cite{Islam2018Ani}}\\
    \hline
    $a_{eff}$ $\mu$m & 3.5 & 5.5 & 1.25 & \makecell{4.5 ($\approx$160L), 4 ($\approx$57L)} \\
    $h_{1L}$ (nm) & 0.6 \cite{castellanos2010optical} & 0.335 \cite{Barton2012pth} & 0.65 \cite{Shaw2015MoSe2Thick} & 0.53 \cite{Xia2014BP} \\
    $T$ (K) & 293 & 293 & 50 & 300 \\
	$E_{Y}$ (GPa) & 100 \cite{sengupta2010electromechanical} & 630$^{a}$ \cite{Barton2012pth} & 160 \cite{Cakir2014mechtherm} & \makecell{22 (AC) \cite{Islam2018Ani}, 72 (ZZ) \cite{Islam2018Ani} \\ 47 (Mean)} \\    
    $\rho$ (kg$\,$m$^{-3}$) & 6467 \cite{Meerschaut2001Density} &  2200 \cite{Barton2012pth} & \makecell{6990 \cite{Villars2016MoSe2} \\ $\times\,$7.98$^{a}$} & 2690 \cite{Liu2015BP} \\ 
	$\nu$ & 0.24 \cite{2016PerssonPoisson} & 0.16 \cite{Barton2012pth} & 0.18 \cite{2014PerssonMoSe2} & \makecell{0.73 (AC) \cite{Wei2014BP}, 0.17 (ZZ) \cite{Wei2014BP} \\ 0.45 (Mean)} \\
	\makecell{$\alpha_{L}$($T$) \\ (10$^{-6}$ K$^{-1}$)} & 4.1 \cite{Givens1977NbSe2} & $-7$ \cite{Bao2009GrCTE} & 2.1 \cite{Cakir2014mechtherm} & 5.5 \cite{Islam2018Ani} \\
	\makecell{$\kappa$ \\ (W m$^{-1}$ K$^{-1}$)} & 14.5 \cite{Lien2017, Ferreiro2019} & 5000 \cite{Balandin2008Gr} & 28 \cite{Morell2019MoSe2} & \makecell{13 ($\approx$160L), 9 ($\approx$57L) (AC) \cite{Islam2018Ani} \\ 49 ($\approx$160L), 37 ($\approx$57L) (ZZ) \cite{Islam2018Ani} \\ 31 ($\approx$160L), 23 ($\approx$57L) (Mean)} \\
	$\hat{n}_{res}$($\lambda$=532$\,$nm) & \makecell{$6.48-1.69$j (1L) \cite{hill2018comprehensive} \\ $3.07-1.00$j (Bulk) \cite{hill2018comprehensive}} & \makecell{$2.68-1.22$j \\ \cite{Weber2010Grnk}} & \makecell{$5.21-0.93$j \\ \cite{Hsu2019Thickness-Dependent,Darvishzadeh2018Strain}} & \makecell{$2.65-0.60$j (AC) \cite{Wang2016AdvancesBP} \\ $2.69-0.25$j (ZZ) \cite{Wang2016AdvancesBP} \\ $2.67-0.43$j (Mean)} \\
	$\chi$ & \makecell{0.491 (1L) \\ 0.958 (92L)} & 0.140 & 0.515 &  \makecell{ 0.848 ($\approx\,$57L) \\ 0.908 ($\approx\,$160L)} \\
	$m_{tot}$ (10$^{-18}$kg) & \makecell{149 (1L) \\ 1.37$\times$10$^{4}$ (92L)} & 73.2 & 177 & \makecell{ 4.06$\times$10$^{3}$ ($\approx$57L) \\ 1.45$\times$10$^{4}$ ($\approx$160L)} \\
	\makecell{$f_{0}$($P_{in}=0$) \\ (MHz)} & 16.62 & 4.76 & 33.03 & \makecell{8.397 ($\approx$57L) \\ 9.313 ($\approx$160L) } \\
	\makecell{$\Psi_{exp}$ \\ (kHz $\mu$W$^{-1}$)} & see main text & 0.68$^{a}$ \cite{Barton2012pth} & $-25.47^{a}$ \cite{Morell2019MoSe2} & \makecell{$-2.35$ ($\approx$57L) \cite{Islam2018Ani} \\ $-0.36$ ($\approx$160L) \cite{Islam2018Ani} } \\ 
    \hline
  \end{tabular}
\end{minipage}
\end{adjustwidth}
  
\begin{adjustwidth}{-1\extralength}{0cm}
%\centering %% If there is a figure in wide page, please release command \centering
\begin{tablenotes}
      \small
      \item $^{a}$ Inferred from Supplementary Material of cited reference
      \item $^{b}$ Estimation of $\Psi$ assumes an isotropic material even though the device has anisotropic properties in the armchair (AC) and zigzag (ZZ) orientations. Average values of $E_{Y}$, $\nu$, $\kappa$ and $\hat{n}$ were taken.
    \end{tablenotes}
\end{adjustwidth}
    \end{threeparttable}
\end{table}

\begin{table}[ht]
\small
    \centering
    \caption{
    Parameters used in the calculation of FP absorbance and photothermal responsivities of silicon nanowire resonators \cite{Santos2013SiNW} in Figure 4(e) and Figure 5(c) of the main text}
    \label{tbl:sim2} 
    \begin{threeparttable}
	\begin{tabular}{ccc}
	\hline
	Parameters & Values & Notation and Units\\
    \hline
    Length & 12.7 & $l$ ($\mu$m) \\
    Cross-section Diameter / Thickness & 165 & $d=h$ (nm) \\
    Base Temperature & 293 & $T$ (K) \\
    Elastic Modulus & 170 \cite{Boyd2012Si} & $E_{3D}$ (GPa) \\
    Poisson's Ratio & 0.28 \cite{Boyd2012Si} & $\nu$ \\
    Density & 2329 \cite{Shur1990Si} & $\rho$ (kg m$^{-3}$) \\
    Thermal Expansion Coefficient & 2.6 \cite{Ferreiro2021Therm} & $\alpha_{L} (T)$ (10$^{-6}$ K$^{-1}$)\\
    Thermal Conductivity & 131 \cite{Shur1990Si} & $\kappa$ (W m$^{-1}$ K$^{-1}$) \\
    Refractive Index at $\lambda=532\,$nm & $4.15-0.04$j \citep{1997EPalik1} & $\hat{n}_{res}$($\lambda=532\,$nm)\\
    Absorbed Power Fraction & 0.709 & $\chi$\\
    Total Mass & 632 & $m_{tot}$ (10$^{-18}$kg) \\
    Fundamental Frequency & 1.7442 & $f_{1}$($P_{in}=0$) (MHz)\\
    Experimental Phothermal Responsivity & 0.17 $\times$ 10$^{-3}$ & $\Psi_{exp}$ (kHz $\mu$W$^{-1}$) \\
    \hline
  	\end{tabular}
    \end{threeparttable}
\end{table}

%%%%%%%%%%%%%%%%%%%%%%%%%%%%%%%%%%%%%%%%%%
%author to MDPI - Adopted "1. Introduction" Section
\section{Derivation of Photothermal Responsivities}\label{sec0}

%author to MDPI - Adopted "1.1 Clamped Circular Drumheads" Section
\subsection{Clamped Circular Drumheads}\label{sec0.1}

To gain insight into how laser-induced photothermal tension affects the fundamental mode frequency of a NbSe$_{2}$ drumhead device, we model the drumhead as a tensioned plate whose resonant frequency accounts for both flexural rigidity $D_{p}=E_{3D}h^{3}/12(1-\nu^{2})$ and tension $\gamma$. Here, $E_{3D}$ is the Young's elastic modulus, $\nu$ is the Poisson's ratio, and $h$ is the thickness. The frequency of the fundamental mode can then be written as \cite{Suzuki2009Cross}   
\begin{equation}
    {
     f_{0}\left( {{P_{in}}} \right) = \sqrt {{{\left( {\frac{{{\lambda _{01}}}}{{2\pi }}} \right)}^2}\left[ {\frac{{\lambda _{01}^2{D_p}}}{{\rho ha_{eff}^4}} + \frac{{{\gamma _{tot}}}}{{\rho ha_{eff}^2}}} \right]} ,  
    }    
    \label{eqn:f_tens_plate}
\end{equation}
where $a_{eff}$ is the effective radius of the drumhead, $\rho=6467$ kg$\,$m$^{-3}$ is the mass density of NbSe$_{2}$, $\lambda_{01}$ is a modal parameter of the fundamental mode that describes not only both tension-dominant and tension-free limits, but also their cross-over regimes \cite{Lee2013,Zheng2017Hexagonal}. The total tension can be presented as a sum $\gamma_{tot} = \gamma_{0} + \gamma_{pth}(P_{in})$, where $\gamma_{0}$ is the tension exerted on the drumhead by the clamps during the fabrication process and $\gamma_{pth} (P_{in})$ is the radial tension induced by the incident laser power $P_{in}$. For highly optically absorptive drumheads, radiation pressure effects are negligible. We then re-write \eref{eqn:f_tens_plate} as 
\begin{equation}
    {
     {f_0}\left( {{P_{in}}} \right) = \sqrt {{{\left( {\frac{{{\lambda _{01}}}}{{2\pi }}} \right)}^2}\left[ {\frac{{\lambda _{01}^2{D_p}}}{{\rho ha_{eff}^4}} + \frac{{{\gamma _0}}}{{\rho ha_{eff}^2}}} \right] + {{\left( {\frac{{{\lambda _{01}}}}{{2\pi }}} \right)}^2}\frac{{{\gamma _{pth}}\left( {{P_{in}}} \right)}}{{\rho ha_{eff}^2}}} .  
    }    
    \label{eqn:f_tens_plate2}
\end{equation}
Because the linear frequency dependence on $P_{in}$ is observed, \eref{eqn:f_tens_plate2} can be approximated as a first order Taylor series expansion in the form $f_{0}(P_{in}) \approx \sqrt{f_{0}^{2}} + (1/2) B \gamma_{pth}(P_{in})/\sqrt{f_{0}^{2}}$, where $f_{0}=f_{0}(P_{in}=0)$ and $B=(\lambda_{01}/2 \pi)^{2} [\rho h a_{eff}^{2}]^{-1}$. Extrapolating the input powers to $P_{in}=0$ allows the determination of $\gamma_{0}$ via numerical means \cite{Suzuki2009Cross}. For simplicity, both minor and major diameters are represented by $a_{eff}=\sqrt{ab}$. The expected frequency shift $\Delta f_{0}$ is then given by 
\begin{equation}
    {
    \Delta {f_0}\left( {{P_{in}}} \right) \approx \left[ {{f_0} + \frac{1}{2}{{\left( {\frac{{{\lambda _{01}}}}{{2\pi }}} \right)}^2}\frac{{{\gamma _{pth}}\left( {{P_{in}}} \right)}}{{\rho ha_{eff}^2}}} \right] - {f_0}.
    }    
    \label{eqn:del_fm}
\end{equation}       
Simplifying the expression leads to 
\begin{equation}
	{
	\Delta f_{0}(P_{in}) \approx \frac{1}{2} \left( \frac{\lambda_{01}}{2 \pi} \right)^{2} \frac{\gamma_{pth}(P_{in})}{\rho h a_{eff}^{2} f_{0}}.
	}
	\label{eqn:del_fm_simp}
\end{equation}

It is assumed in this work that heat convection and radiation do not contribute to heat transport in resonators with metallic thin film absorbers \cite{Piller2020SiN}, leaving heat transfer due to thermal conductivity as the major mechanism for creating thermal stress. The laser spot in the drum center creates a localized heat source with heat flowing radially to the clamps. For materials with a positive thermal expansion coefficient $\alpha_{L}$, the differential temperature between the drumhead and the drum clamps enables thermal expansion of the drum when unrestrained. The clamps, being fixed supports, exert a compressive stress on the drum to maintain the drum diameter. As a result, the thermal expansion introduces compressive strain \cite{Murakami2015,Islam2018Ani}. Thermally induced tension reduces the built-in tension, as observed in doubly-clamped beam \cite{Papas2021omn}, plate \cite{Islam2018Ani}, and membrane \cite{Piller2020SiN, Ferreiro2021Therm} resonators with nanoscale dimensions. As the frequency shift is linear, the heat-induced strain is also linear, and so is the average differential temperature $\Delta T_{abs}$ between the hot spot and the drum clamps. The thermally induced tension is then expressed as \cite{Blaikie2019GrBol, Siskins2020} 
\begin{equation}
	{
	\gamma_{pth}(P_{in}) = - \frac{E_{3D} h}{1- \nu} \alpha_{L} \Delta T_{abs}(P_{in}),
	}
	\label{eqn:radial_tension_heat}
\end{equation}
$\alpha_{L}$ is assumed to be constant in the range of temperatures induced by the absorbed laser power.        

To obtain the differential temperature profile of the drumhead, we first assume that the incident laser spot does not significantly change the thermal conductivity $\kappa$ in the range of $P_{in}$ applied in the experiment. In the first-principles study by Ferreiro \cite{Ferreiro2019}, the phonon mean free path of 1L NbSe$_{2}$ was estimated to be 2.5$\,\mu$m at ambient temperature, suggesting that heat transport in our drumheads is diffusive. Multilayered vdW materials show low out-of-plane thermal conductivity \cite{Ding2015OP,Gu2016Crossplane}, enabling us to ignore heat conduction between vdW layers. In addition, heat conduction between the flake and the spacer is negligible due to the low  thermal conductivity of the polymeric spacer \cite{Sandell2020PMMA}. These boundary conditions enable the radial temperature profile of the drumhead to be solved using a 1-D radial heat diffusion equation of a thin circular disk \cite{Ye2018Therm}
\begin{equation}
{
\frac{1}{r} \frac{d}{dr} \left( r \frac{d \Delta T}{dr} \right) + \frac{P_{abs} \left(h, z_{s} \right) }{\pi r_{0}^{2} h \kappa} \times H(r-r_{0}) = 0,
}
\label{eqn:1D_Heat_Diffusion}
\end{equation}
where $\kappa$ is the in-plane thermal conductivity, $H(r-r_{0})$ is the Heaviside step function that represents the illumination of a laser beam of spot diameter $2r_{0}=1.9\,\mu m$ such that $a_{eff} > r_{0} > 0$, and $P_{abs}$ is the power absorbed by the resonator from the laser beam.

\begin{figure}[ht]
\centering
\includegraphics{images_20220720/Fig_s3_drum.eps}% Here is how to import EPS art
\caption{\label{subfig:Tm Drum} (a) Simulated temperature variation of the drumhead, with its center illuminated by a laser beam whose absorbed power is $P_{abs}=417\,\mu$W. The green spot refers to the incident laser spot that acts as a localized heat source. The spot diameter is 1.9$\mu$m. (b) Simulated differential temperature profile across the drumhead diameter. $\Delta T_{abs}$ is the average differential temperature of the drumhead.}
\end{figure}

A linear change in the photothermal strain translates to a small differential temperature and an averaged in-plane thermal conductivity between the range of temperatures induced by $P_{abs}$. Given that $\Delta T=\Delta T(r)$ and $\Delta T(r=a_{eff})=0$, the solution of \eref{eqn:1D_Heat_Diffusion} for the radial differential temperature profile has the form \cite{Kurek2017Heat, Kurek2017Thesis}
\begin{equation}
	{
	\Delta T\left( r \right) = \left\{ {\begin{array}{*{20}{c}}
{M\left[ {\left( {1 - {r^2}/{r_{0}^2}} \right) - 2\ln \left( {r_{0}/a_{eff}} \right)} \right] \,\,{\rm{for} \, 0 \le r \le r_{0},}}\\
{ - 2M\ln \left( {r/a_{eff}} \right)\, \,\,\rm{for} \, r_{0} \le r \le a_{eff},}
\end{array}} \right.
	}
	\label{eqn:Delta_T_rad}
\end{equation}
where $M=P_{abs}\left(h, z_{s} \right)/(4 \pi \kappa h)$. Temperature variation $T(r)$ and a cross-section profile of \eref{eqn:Delta_T_rad} are plotted in \fref{subfig:Tm Drum} along with the average temperature difference $\Delta T_{abs}$ induced by the laser beam. $\Delta T_{abs}$ is the average of the differential temperature across the circular disk area defined as \cite{Ye2018Therm}
\begin{equation}
	{
	\Delta {T_{abs}} = \frac{{2\pi \int_0^{{a_{eff}}} {r\Delta T\left( r \right)dr} }}{{2\pi \int_0^{{a_{eff}}} {rdr} }} = \frac{{\left[ {\int_0^{{r_0}} {r\Delta T\left( r \right)dr + } \int_{{r_0}}^{{a_{eff}}} {r\Delta T\left( r \right)dr} } \right]}}{{\left( {a_{eff}^2/2} \right)}}.
	}
	\label{eqn:Delta_T_avg}
\end{equation}
Evaluating \eref{eqn:Delta_T_avg} with \eref{eqn:Delta_T_rad}, $\Delta T_{abs}$ is then simplified as \cite{Ye2018Therm}
\begin{equation}
	{
	\Delta T_{abs}(P_{in}) = T_{avg}-T_{0} = \frac{P_{abs} \left(h, z_{s} \right)}{4\pi \kappa h}\eta.
	}
	\label{eqn:Delta_T_simp}
\end{equation}
where $\eta$ is defined as the average spot diameter factor. Both devices A and B show $\eta \approx 1$, which implies that the spot diameter is small enough to heat the entire membrane with the absorbed power transferred from the FP cavity. \eref{eqn:Delta_T_simp} enables us to express the radial tension in \eref{eqn:radial_tension_heat} as  
\begin{equation}
	{
	\gamma_{pth} (P_{in}) = - \frac{E_{3D} \alpha_{L}}{1-\nu} \left( \frac{P_{abs} \left(h, z_{s} \right)}{4 \pi \kappa} \eta \right),
	}
	\label{eqn:tension_simp}
\end{equation}
The photothermal-mediated frequency shift in \eref{eqn:del_fm_simp} can be written as
\begin{equation}
	{
	\Delta f_{0}(P_{in}) \approx -\frac{1}{8} \left( \frac{\lambda_{01}}{2 \pi} \right)^{2} \frac{E_{3D} \alpha_{L}}{\left( 1-\nu \right) m f_{0}} \left( \frac{P_{abs} \left(h, z_{s} \right) \eta}{\kappa} \right), 
	}
	\label{eqn:del_fm_simp2}
\end{equation}
where $m=\rho \pi a_{eff}^{2} h$ is the total mass of the device. Finally, we define the photothermal responsivity $\Psi$ of a multilayered tensioned plate as
\begin{equation}
{
	\Psi(z_{s}) = \frac{\Delta f_{0}}{\Delta P_{in}} = - \frac{1}{8} \left( \frac{\lambda_{01}}{2 \pi} \right)^{2} \frac{E_{3D} \alpha_{L}}{\left( 1-\nu \right) m f_{0}} \frac{\chi A_{FP} \left(h, z_{s} \right) \eta}{\kappa}. 
} \label{eqn:pth_static}
\end{equation}
For the bulk and monolayer NbSe$_{2}$ drumheads, the thermal conductivity that fits the measured frequency dependence shown in Figure 2 of the main text is \mbox{$\kappa=14.5\,$W m$^{-1}$ K$^{-1}$}, which is close to the values reported elsewhere \cite{Lien2017,Ferreiro2019}. 

For an intuitive understanding of the dependence of $\Psi$ on the resonator parameters $a_{eff}$, $h$ and $\gamma_{0}$, we evaluate $\Psi$ both in the bending limit ($D_{p} \gg \gamma_{0} a_{eff}^{2}$) and in the high tension limit ($D_{p} \ll \gamma_{0} a_{eff}^{2}$). In the bending limit, the photothermal responsivity of a circular nanomechanical plate is
\begin{equation}
{
\Psi_{plt} (z_{s}) = -\frac{\sqrt{3}}{8 \pi^{2}}
\sqrt{\frac{E_{3D} \left( 1+ \nu \right)}{\rho \left( 1-\nu \right)}} \frac{1}{h^{2}} \frac{\alpha_{L} \chi A_{FP} \left(h, z_{s} \right) \eta}{\kappa}.
}
\label{eqn:pth_static_plt}
\end{equation}
\eref{eqn:pth_static_plt} shows that $\Psi_{plt}$ scales as $1/h^{2}$ and does not depend on $a_{eff}$. The measured drumheads and the 160L-BP drumhead follows \eref{eqn:pth_static_plt}. 

In the high tension limit, the photothermal responsivity of a circular membrane is
\begin{equation}
{
\Psi_{mem} (z_{s}) = -\frac{\lambda_{01,mem}}{16 \pi^{2}}
\frac{E_{3D}}{ \left( 1-\nu \right) \sqrt{\rho \gamma_{0}}} \frac{1}{\sqrt{h} a_{eff}} \frac{\alpha_{L} \chi A_{FP} \left(h, z_{s} \right) \eta}{\kappa},
}
\label{eqn:pth_static_mem}
\end{equation}
where $\lambda_{01,mem}=2.4$ is the fundamental mode constant of a circular membrane. \eref{eqn:pth_static_mem} shows that $\Psi_{mem}$ scales as 1/($\sqrt{h} a_{eff}$). Thinner NbSe$_{2}$ (shown in Figure 5 in the main text), 57L-BP, 1L-Gr and 1L-MoSe$_{2}$ drumheads follow \eref{eqn:pth_static_mem}. When \eref{eqn:pth_static_mem} is divided by the resonant frequency of a tensioned membrane, the resulting expression is independent of $a_{eff}$, similar to the expression reported elsewhere \cite{Kurek2017Heat,Piller2020SiN}.

%author to MDPI - Adopted "1.2 Clamped-Free Cantilever Beams" Section
\subsection{Clamped-Free Cantilever Beams}

For a clamped-free cantilever beam with length $l$ and cross-sectional diameter $d=h$ such that $d \ll 2r_{0} < l$, we define a participation factor $\beta = 2 \pi (d/2)\sqrt{(2r_{0})^{2} - d^{2}} / \pi r_{0}^{2} \approx 2d/r_{0}$, that serves as a prefactor to the absorbed power $P_{abs}$. Since the probe laser is focused on the free end of the cantilever, we assume linear differential temperature profile across the beam \cite{Barnes1994Calorie}. The resonant frequency of a cantilever beam with added curvature (or under surface stress) defined by $\Delta l_{0}$ is described as \cite{Gavan2009undercut,Fishlock2017Graphite}
\begin{equation}
{
f_{1}(P_{in}) = \frac{\alpha_{1}^{2}}{4 \pi \sqrt{3}} \sqrt{\frac{E_{3D}}{\rho}} \frac{d}{(l+ \Delta l_{0} + \Delta l(P_{in}))^{2}} \approx 0.162 \sqrt{\frac{E_{3D}}{\rho}} \frac{d}{(l+ \Delta l_{0} + \Delta l(P_{in}))^{2}}.
}
\label{eqn:f_cant}
\end{equation}
Expanding \eref{eqn:f_cant} to its first order Taylor-series expansion term defines the change of the resonant frequency for a cantilever beam due to laser induced heating as
\begin{equation}
{
\Delta f_{1}(P_{in}) = \frac{f_{1}^{3/2} (\Delta l_{0})}{f_{1}^{1/2}(\Delta l_{0}=0)}(-2 \alpha_{L} \Delta T_{cant}(P_{in})),
}
\label{eqn:del_f_cant}
\end{equation}
where $\Delta T_{cant}$ is the average cantilever temperature. Before determining $\Delta T_{cant}$, the lateral temperature profile of the cantilever beam is solved using a 1-D heat diffusion equation of a clamped-free cylindrical rod
\begin{equation}
{
\frac{{{d^2}\Delta T_{c}}}{{d{x^2}}} + \frac{{{P_{abs} \left(d, z_{s} \right)}}}{{2\pi \kappa {d^2}{r_0}}} \times {\rm{H}}\left( {x - \left[ {l - {r_0}} \right]} \right){\rm{ = 0}},
}
\label{eqn:1D_beam_eqn}
\end{equation}
where $H(x-[l-r_{0}])$ is the Heaviside step function that represents the illumination of a laser beam on the free end of the cantilever ($x=l-r_{0}$). Given that $\Delta T_{c}=\Delta T(x)$, $\Delta T_{c}(x=0)=0$, $\Delta T_{c}(x=l-2r_{0}) = \Delta T_{c}(x=l)$ and $d(\Delta T_{c}(x=l-r_{0}))/dx=0$, the solution for the differential temperature profile of the laser heated cantilever has the form \cite{Dorgan2013Therm}
\begin{equation}
	{
	\Delta T\left( x \right) = \left\{ {\begin{array}{*{20}{c}}
{M_{cant}\left( 2x/d \right) \,\,{\rm{for} \, 0 \le x \le l-2r_{0},}}\\
{ (M_{cant}/d) \left( r_{0} \left[ 1- \left( \left( x-[l-r_{0}] \right)/r_{0} \right)^{2} \right] + 2 \left[ l-2r_{0} \right] \right) \, \,\,\rm{for} \, l-2r_{0} \le x \le l,}
\end{array}} \right.
	}
\label{eqn:T_cant}
\end{equation}
where $M_{cant}=P_{abs}\left(d, z_{s} \right)/(4 \pi \kappa d)$. $\Delta T_{cant}$ is the average temperature across the cantilever defined as
\begin{equation}
	{
	\Delta {T_{cant}} = T_{avg}-T_{0} = \frac{{\int_0^{{l}} {\Delta T\left( x \right)dx} }}{{\int_0^{{l}} {dx} }} = \frac{{\left[ {\int_0^{{l-2r_{0}}} {\Delta T\left( x \right)dr + } \int_{{l-2r_0}}^{{l}} {\Delta T\left( x \right)dx} } \right]}}{{ l }} = \frac{P_{abs} \left(d, z_{s} \right)}{4 \pi \kappa d} \eta_{c},
	}
	\label{eqn:Delta_T_cant}
\end{equation}
where $\eta_{c}=76.4$. Combining \eref{eqn:del_f_cant} and \eref{eqn:Delta_T_cant} and dividing by the incident power $P_{in}$, we define the photothermal sensitivity of the cantilever as 
\begin{equation}
{
\Psi_{cant}(z_{s}) = - \frac{f_{l}^{3/2}(\Delta l_{0})}{f_{1}^{1/2}(\Delta l_{0}=0)} \left(\frac{\alpha_{L} \beta \chi A_{FP} \left(d, z_{s} \right)}{2 \pi \kappa d} \right) \eta_{c},
}
\label{eqn:del_pth_cant}
\end{equation}
where $\beta=0.355$. This expression can be evaluated by using the resonator dimensions to define $f_{1}^{1/2} (\Delta l_{0}=0)$ and using the measured out-of-plane resonant frequency of the silicon nanowire \cite{Santos2013SiNW} to define $f_{1}^{3/2} (\Delta l_{0})$. Evaluation of \eref{eqn:del_pth_cant} for a range of $z_{s}$ represents the cyan dotted line in Figure 5(c) of the main text.

%author to MDPI - Adopted "2.Observed Dependence of $f_{0}$ on the Laser Spot Position" Section
\section{Observed Dependence of $f_{0}$ on the Laser Spot Position}
\begin{figure}[htb]
\centering
\includegraphics{images_20220720/Fig_s4_align.eps}% Here is how to import EPS art
\caption{\label{fig:spat_devA} Dependence of the fundamental mode frequency on the laser spot shift from the center of devices A (a) and B (b). The change of colors from light to dark corresponds to the power increase from 100$\,\mu$W to 800$\,\mu$W as noted in Figure 2 of the main text.}
\end{figure}

Previous works on spatial mode mapping of membrane NMRs show asymmetry in the fundamental mode shapes due to polymeric adsorbates \cite{de2016tunable} and variations of $f_{0}$ across the resonator dimensions due to the presence of metallic nanoparticles \cite{Ramos2018Plasmon}. Recent work on membranes made from silicon nitride, a non-absorbing material, demonstrates that the laser beam spot position affects the radial dependence of $f_{0}$ at high incident laser power, having a frequency shift of 0.7 kHz at the center of the membrane \cite{Ferreiro2021Therm}. The work suggests that the observed frequency shifts due to laser power are dependent on the laser beam spot location, and both the laser beam spot diameter and alignment are accounted for when performing power-dependent bolometric studies on NMRs. \sfref{fig:spat_devA}(a,b) shows the dependence of $f_0$ of devices A and B on the radial position of the laser spot, which moves from the NbSe$_{2}$ drumhead center. Within twice the observed misalignment range of roughly 0.2 $\mu$m from the center, the radial dependence of $f_{0}$ for devices A and B are small even at the highest incident power. \sfref{fig:spat_devA} suggests that the observed frequency shifts in Figure 2 of the main text are not significantly affected by laser beam spot misalignment. 

%author to MDPI: Adopted "3.0 Effect of Radiation Pressure" Section
\section{Effect of Radiation Pressure}

The radiation pressure of an incident laser beam can be written as \cite{Hecht2017Rad}
\begin{equation}
{
\sigma_{rad,in}=\frac{I_{rad}}{c}
}
\label{eqn:rad_inc}
\end{equation}
where $I_{rad}$ is the incident irradiance (W m$^{-2}$) and $c$ is the speed of light. Given an incident power $P_{in}\approx800\,\mu$W and the spot diameter $2r_{0}=1.9\,\mu$m, the stress due to the incident radiation pressure is about 0.99 Pa, which is equivalent to a tension \cite{Liu2015Tension} of \mbox{$\gamma_{rad,in}=\sigma_{rad,in}h=55\,$nN$\,m^{-1}$} for 55 nm thick drumheads. 

The maximum radiation pressure exerted by a Fabry--Pérot interferometer onto the vibrating drumhead depends on the reflectance of the NbSe$_{2}$ flake and the bottom electrode. The maximum force gradient of radiation pressure is written as \cite{Barton2012pth,Metzger2008pth}
\begin{equation}
{
\nabla F_{rad,max}=\gamma_{FP,max} \approx \frac{2P_{in}}{c\lambda} \left( 2\sqrt{R_{res}} \left[ \frac{4R}{(1-R)^{2}} \right] \right),
}
\label{eqn:rad_FP}
\end{equation}
where $\lambda=532\,$nm is the laser wavelength, and $R$ is the reflectance described as \begin{equation}
{
R=\sqrt{R_{res}R_{sub}},
}
\label{eqn:R_eff}
\end{equation}
where $R_{res}$ is the reflectance of the NbSe$_{2}$ flake and $R_{sub}$ is the reflectance of the bottom mirror. As the NbSe$_{2}$ drums have non-negligible thickness, and the bottom mirror is a stack of reflective and transparent materials, their reflectances are calculated via MIA \cite{BaumeisterOCT,ByrnesMOC} to obtain $R_{res}=0.408$ and $R_{sub}=0.761$. From we obtain \eref{eqn:rad_FP}, $\gamma_{FP,max}=0.14$ mN m$^{-1}$, which is roughly 2.6 kPa when converted to stress. These estimates, which are much smaller than the initial tension of both drums, imply that radiation pressure does not affect noticeably the reported results.

%%%%%%%%%%%%%%%%%%%%%%%%%%%%%%%%%%%%%%%%%%
\begin{adjustwidth}{-\extralength}{0cm}
%\printendnotes[custom] % Un-comment to print a list of endnotes

\reftitle{References}

% Please provide either the correct journal abbreviation (e.g. according to the “List of Title Word Abbreviations” http://www.issn.org/services/online-services/access-to-the-ltwa/) or the full name of the journal.
% Citations and References in Supplementary files are permitted provided that they also appear in the reference list here. 

%=====================================
% References, variant A: external bibliography
%=====================================
%\bibliography{pth}

\begin{thebibliography}{999}

\bibitem[Barton \em{et~al.}(2012)Barton, Storch, Adiga, Sakakibara, Cipriany,
  Ilic, Wang, Ong, McEuen, Parpia, and Craighead]{Barton2012pth}
Barton, R.A.; Storch, I.R.; Adiga, V.P.; Sakakibara, R.; Cipriany, B.R.; Ilic,
  B.; Wang, S.P.; Ong, P.; McEuen, P.L.; Parpia, J.M.;  et~al.
\newblock Photothermal {S}elf-{O}scillation and {L}aser {C}ooling of {G}raphene
  {O}ptomechanical {S}ystems.
\newblock {\em Nano Lett.} {\bf 2012}, {\em 12},~4681--4686.
\newblock
  doi:{\changeurlcolor{black}\href{https://doi.org/10.1021/nl302036x}{\detokenize{10.1021/nl302036x}}}.

\bibitem[Morell \em{et~al.}(2019)Morell, Tepsic, Reserbat-Plantey, Cepellotti,
  Manca, Epstein, Isacsson, Marie, Mauri, and Bachtold]{Morell2019MoSe2}
Morell, N.; Tepsic, S.; Reserbat-Plantey, A.; Cepellotti, A.; Manca, M.;
  Epstein, I.; Isacsson, A.; Marie, X.; Mauri, F.; Bachtold, A.
\newblock Optomechanical {M}easurement of {T}hermal {T}ransport in
  {T}wo-{D}imensional {M}oSe$_{2}$ {L}attices.
\newblock {\em Nano Lett.} {\bf 2019}, {\em 19},~3143--3150.
\newblock
  doi:{\changeurlcolor{black}\href{https://doi.org/10.1021/acs.nanolett.9b00560}{\detokenize{10.1021/acs.nanolett.9b00560}}}.

\bibitem[Islam \em{et~al.}(2018)Islam, van~den Akker, and Feng]{Islam2018Ani}
Islam, A.; van~den Akker, A.; Feng, P.X.
\newblock Anisotropic {T}hermal {C}onductivity of {S}uspended {B}lack
  {P}hosphorus {P}robed by {O}pto-{T}hermomechanical {R}esonance
  {S}pectromicroscopy.
\newblock {\em Nano Lett.} {\bf 2018}, {\em 18},~7683 -- 7691.
\newblock
  doi:{\changeurlcolor{black}\href{https://doi.org/10.1021/acs.nanolett.8b03333}{\detokenize{10.1021/acs.nanolett.8b03333}}}.

\bibitem[Castellanos-Gomez \em{et~al.}(2010)Castellanos-Gomez, Agra{\"\i}t, and
  Rubio-Bollinger]{castellanos2010optical}
Castellanos-Gomez, A.; Agra{\"\i}t, N.; Rubio-Bollinger, G.
\newblock Optical {I}dentification of {A}tomically {T}hin {D}ichalcogenide
  {C}rystals.
\newblock {\em Appl. Phys. Lett.} {\bf 2010}, {\em 96},~213116.
\newblock
  doi:{\changeurlcolor{black}\href{https://doi.org/10.1063/1.3442495}{\detokenize{10.1063/1.3442495}}}.

\bibitem[Shaw \em{et~al.}(2015)Shaw, Zhou, Chen, Weiss, Liu, Huang, and
  Duan]{Shaw2015MoSe2Thick}
Shaw, J.C.; Zhou, H.; Chen, Y.; Weiss, N.O.; Liu, Y.; Huang, Y.; Duan, X.
\newblock Chemical {V}apor {D}eposition {G}rowth of {M}onolayer {M}o{S}e$_{2}$
  {N}anosheets.
\newblock {\em Nano Res.} {\bf 2015}, {\em 7},~511--517.
\newblock
  doi:{\changeurlcolor{black}\href{https://doi.org/10.1007/s12274-014-0417-z}{\detokenize{10.1007/s12274-014-0417-z}}}.

\bibitem[Xia \em{et~al.}(2014)Xia, Wang, and Jia]{Xia2014BP}
Xia, F.; Wang, H.; Jia, Y.
\newblock Rediscovering {B}lack {P}hosphorus as an {A}nisotropic {L}ayered
  {M}aterial for {O}ptoelectronics and {E}lectronics.
\newblock {\em Nat. Commun.} {\bf 2014}, {\em 5},~4458.
\newblock
  doi:{\changeurlcolor{black}\href{https://doi.org/10.1038/ncomms5458}{\detokenize{10.1038/ncomms5458}}}.

\bibitem[Sengupta \em{et~al.}(2010)Sengupta, Solanki, Singh, Dhara, and
  Deshmukh]{sengupta2010electromechanical}
Sengupta, S.; Solanki, H.S.; Singh, V.; Dhara, S.; Deshmukh, M.M.
\newblock Electromechanical {R}esonators as {P}robes of the {C}harge {D}ensity
  {W}ave {T}ransition at the {N}anoscale in {NbSe}$_{2}$.
\newblock {\em Phys. Rev. B.} {\bf 2010}, {\em 82},~155432.
\newblock
  doi:{\changeurlcolor{black}\href{https://doi.org/10.1103/PhysRevB.82.155432}{\detokenize{10.1103/PhysRevB.82.155432}}}.

\bibitem[Çakır \em{et~al.}(2014)Çakır, Peeters, and
  Sevik]{Cakir2014mechtherm}
Çakır, D.; Peeters, F.M.; Sevik, C.
\newblock Mechanical and {T}hermal {P}roperties of h-{MX}$_{2}$
  ({M} = {C}r, {M}o, {W}; {X} = {O}, {S}, {S}e, {T}e) {M}onolayers: {A}
  {C}omparative {S}tudy.
\newblock {\em Appl. Phys. Lett.} {\bf 2014}, {\em 104},~203110.
\newblock
  doi:{\changeurlcolor{black}\href{https://doi.org/10.1063/1.4879543}{\detokenize{10.1063/1.4879543}}}.

\bibitem[Meerschaut and Deudon(2001)]{Meerschaut2001Density}
Meerschaut, A.; Deudon, C.
\newblock Crystal {S}tructure {S}tudies of the $ \mathrm {3R-NbSe _{1.09} S
  _{2}} $ and the $ \mathrm{2H-NbSe_{2}} $ {C}ompounds: {C}orrelation between
  {N}onstoichiometry and {S}tacking {T}ype (=$\,${P}olytypism).
\newblock {\em Mater. Res. Bull.} {\bf 2001}, {\em 36},~1721--1727.
\newblock
  doi:{\changeurlcolor{black}\href{https://doi.org/10.1016/S0025-5408(01)00646-8}{\detokenize{10.1016/S0025-5408(01)00646-8}}}.

\bibitem[Vil()]{Villars2016MoSe2}
MoSe$_{2}$ Crystal Structure: Datasheet from ``PAULING FILE Multinaries Edition
  -- 2012'' in Springer Materials.
\newblock Copyright 2016 Springer-Verlag Berlin Heidelberg {\&} Material Phases
  Data System (MPDS), Switzerland {\&} National Institute for Materials Science
  (NIMS), Japan
  (https://materials.springer.com/isp/crystallographic/docs/sd{\_}0454362).

\bibitem[Liu \em{et~al.}(2015)Liu, Du, Deng, and Ye]{Liu2015BP}
Liu, H.; Du, Y.; Deng, Y.; Ye, P.D.
\newblock Semiconducting {B}lack {P}hosphorus: {S}ynthesis, {T}ransport
  {P}roperties and {E}lectronic {A}pplications.
\newblock {\em Chem. Soc. Rev.} {\bf 2015}, {\em 44},~2732--2743.
\newblock
  doi:{\changeurlcolor{black}\href{https://doi.org/10.1039/c4cs00257a}{\detokenize{10.1039/c4cs00257a}}}.

\bibitem[Persson(2016)]{2016PerssonPoisson}
Persson, K.
\newblock Materials Data on {N}b{S}e$_{2}$ (SG:194) by {M}aterials {P}roject,
  2016.
\newblock
  doi:{\changeurlcolor{black}\href{https://doi.org/10.17188/1197331}{\detokenize{10.17188/1197331}}}.

\bibitem[Persson(2014)]{2014PerssonMoSe2}
Persson, K.
\newblock Materials {D}ata on {M}o{S}e$_{2}$ (SG:194) by {M}aterials {P}roject,
   2014.
\newblock
  doi:{\changeurlcolor{black}\href{https://doi.org/10.17188/1191826}{\detokenize{10.17188/1191826}}}.

\bibitem[Wei and Peng(2014)]{Wei2014BP}
Wei, Q.; Peng, X.
\newblock Superior {M}echanical {F}lexibility of {P}hosphorene and
  {F}ew-{L}ayer {B}lack {P}hosphorus.
\newblock {\em Appl. Phys. Lett.} {\bf 2014}, {\em 104},~251915.
\newblock
  doi:{\changeurlcolor{black}\href{https://doi.org/10.1063/1.4885215}{\detokenize{10.1063/1.4885215}}}.

\bibitem[Givens and Fredericks(1977)]{Givens1977NbSe2}
Givens, F.L.; Fredericks, G.E.
\newblock Thermal {E}xpansion of {N}bSe$_{2}$ and {T}a{S}$_{2}$.
\newblock {\em J. Phys. Chem. Solids} {\bf 1977}, {\em 38},~1363--1365.
\newblock
  doi:{\changeurlcolor{black}\href{https://doi.org/https://doi.org/10.1016/0022-3697(77)90008-7}{\detokenize{https://doi.org/10.1016/0022-3697(77)90008-7}}}.

\bibitem[Bao \em{et~al.}(2009)Bao, Miao, Chen, Zhang, Jang, Dames, and
  Lau]{Bao2009GrCTE}
Bao, W.; Miao, F.; Chen, Z.; Zhang, H.; Jang, W.; Dames, C.; Lau, C.N.
\newblock Controlled {R}ipple {T}exturing of {S}uspended {G}raphene and
  {U}ltrathin {G}raphite {M}embranes.
\newblock {\em Nat. Nanotechnol.} {\bf 2009}, {\em 4},~562--566.
\newblock
  doi:{\changeurlcolor{black}\href{https://doi.org/10.1038/nnano.2009.191}{\detokenize{10.1038/nnano.2009.191}}}.

\bibitem[Lien(2017)]{Lien2017}
Lien, H.H.
\newblock Thermal {C}onductivity of {T}hin-{F}ilm {N}iobium {D}iselenide From
  {T}emperature {D}ependent {R}aman.
\newblock Master {T}hesis,  2017.

\bibitem[Ferreiro(2019)]{Ferreiro2019}
Ferreiro, J.M.
\newblock Experimental and {S}imulation {S}tudy of {E}lectron and {P}honon
  {P}roperties in {C}rystalline {M}aterials.
\newblock Ph{D} {T}hesis, University of Notre Dame,  2019.

\bibitem[Balandin \em{et~al.}(2008)Balandin, Ghosh, Bao, Calizo, Teweldebrhan,
  Miao, and Lau]{Balandin2008Gr}
Balandin, A.A.; Ghosh, S.; Bao, W.; Calizo, I.; Teweldebrhan, D.; Miao, F.;
  Lau, C.N.
\newblock Superior {T}hermal {C}onductivity of {S}ingle-{L}ayer {G}raphene.
\newblock {\em Nano Lett.} {\bf 2008}, {\em 8},~902--907.
\newblock
  doi:{\changeurlcolor{black}\href{https://doi.org/https://doi.org/10.1021/nl0731872}{\detokenize{https://doi.org/10.1021/nl0731872}}}.

\bibitem[Hill \em{et~al.}(2018)Hill, Rigosi, Krylyuk, Tian, Nguyen, Davydov,
  Newell, and Walker]{hill2018comprehensive}
Hill, H.M.; Rigosi, A.F.; Krylyuk, S.; Tian, J.; Nguyen, N.V.; Davydov, A.V.;
  Newell, D.B.; Walker, A.R.H.
\newblock Comprehensive {O}ptical {C}haracterization of {A}tomically {T}hin
  {N}b{S}e$_{2}$.
\newblock {\em Phys. Rev. B.} {\bf 2018}, {\em 98},~165109.
\newblock
  doi:{\changeurlcolor{black}\href{https://doi.org/10.1103/PhysRevB.98.165109}{\detokenize{10.1103/PhysRevB.98.165109}}}.

\bibitem[Weber \em{et~al.}(2010)Weber, Calado, and van~de
  Sanden]{Weber2010Grnk}
Weber, J.W.; Calado, V.E.; van~de Sanden, M.C.M.
\newblock Optical {C}onstants of {G}raphene {M}easured by {S}pectroscopic
  {E}llipsometry.
\newblock {\em Appl. Phys. Lett.} {\bf 2010}, {\em 97},~091904.
\newblock
  doi:{\changeurlcolor{black}\href{https://doi.org/10.1063/1.3475393}{\detokenize{10.1063/1.3475393}}}.

\bibitem[Hsu \em{et~al.}(2019)Hsu, Frisenda, Schmidt, Arora, Vasconcellos,
  Bratschitsch, Zant, and Castellanos‐Gomez]{Hsu2019Thickness-Dependent}
Hsu, C.; Frisenda, R.; Schmidt, R.; Arora, A.; Vasconcellos, S.M.;
  Bratschitsch, R.; Zant, H.S.J.; Castellanos‐Gomez, A.
\newblock Thickness‐{D}ependent {R}efractive {I}ndex of 1{L}, 2{L}, and 3{L}
  {M}o{S}$_{2}$, {M}o{S}e$_{2}$, {WS}$_{2}$, and {WS}e$_{2}$.
\newblock {\em Adv. Opt. Mater.} {\bf 2019}, {\em 7},~1900239.
\newblock
  doi:{\changeurlcolor{black}\href{https://doi.org/10.1002/adom.201900239}{\detokenize{10.1002/adom.201900239}}}.

\bibitem[Darvishzadeh \em{et~al.}(2018)Darvishzadeh, Alharbi, Mosavi, and
  Gorji]{Darvishzadeh2018Strain}
Darvishzadeh, A.; Alharbi, N.; Mosavi, A.; Gorji, N.E.
\newblock Modeling the {S}train {I}mpact on {R}efractive {I}ndex and {O}ptical
  {T}ransmission {R}ate.
\newblock {\em Physica B: Condens. Matter} {\bf 2018}, {\em 543},~14--17.
\newblock
  doi:{\changeurlcolor{black}\href{https://doi.org/10.1016/j.physb.2018.05.001}{\detokenize{10.1016/j.physb.2018.05.001}}}.

\bibitem[Wang and Lan(2016)]{Wang2016AdvancesBP}
Wang, X.; Lan, S.
\newblock Optical {P}roperties of {B}lack {P}hosphorus.
\newblock {\em Adv. Opt. Photonics} {\bf 2016}, {\em 8},~618--655.
\newblock
  doi:{\changeurlcolor{black}\href{https://doi.org/10.1364/aop.8.000618}{\detokenize{10.1364/aop.8.000618}}}.

\bibitem[Gil-Santos \em{et~al.}(2013)Gil-Santos, Ramos, Pini, Llorens,
  Fernández-Regúlez, Calleja, Tamayo, and San~Paulo]{Santos2013SiNW}
Gil-Santos, E.; Ramos, D.; Pini, V.; Llorens, J.; Fernández-Regúlez, M.;
  Calleja, M.; Tamayo, J.; San~Paulo, A.
\newblock Optical {B}ack-{A}ction in {S}ilicon {N}anowire {R}esonators:
  {B}olometric versus {R}adiation {P}ressure {E}ffects.
\newblock {\em New J. Phys.} {\bf 2013}, {\em 15},~035001.
\newblock
  doi:{\changeurlcolor{black}\href{https://doi.org/10.1088/1367-2630/15/3/035001}{\detokenize{10.1088/1367-2630/15/3/035001}}}.

\bibitem[Boyd and Uttamchandani(2012)]{Boyd2012Si}
Boyd, E.J.; Uttamchandani, D.
\newblock Measurement of the {A}nisotropy of {Y}oung's {M}odulus in
  {S}ingle-{C}rystal {S}ilicon.
\newblock {\em J. Microelectromech. Syst.} {\bf 2012}, {\em 21},~243--249.
\newblock
  doi:{\changeurlcolor{black}\href{https://doi.org/10.1109/jmems.2011.2174415}{\detokenize{10.1109/jmems.2011.2174415}}}.

\bibitem[Shur(1990)]{Shur1990Si}
Shur, M.
\newblock {\em Physics of {S}emiconductor {D}evices}, 1st ed.; Prentice Hall
  Series in Solid State Electronics, Prentice Hall: New Jersey, USA,  1990; p.
  681.

\bibitem[Ferreiro-Vila \em{et~al.}(2021)Ferreiro-Vila, Molina, Weituschat,
  Gil-Santos, Postigo, and Ramos]{Ferreiro2021Therm}
Ferreiro-Vila, E.; Molina, J.; Weituschat, L.M.; Gil-Santos, E.; Postigo, P.A.;
  Ramos, D.
\newblock Micro-{K}elvin {R}esolution at {R}oom {T}emperature Using
  {N}anomechanical {T}hermometry.
\newblock {\em ACS Omega} {\bf 2021}, {\em 6},~23052--23058.
\newblock
  doi:{\changeurlcolor{black}\href{https://doi.org/10.1021/acsomega.1c02045}{\detokenize{10.1021/acsomega.1c02045}}}.

\bibitem[Palik and Prucha(1997)]{1997EPalik1}
Palik, E.D.; Prucha, E.J.
\newblock {\em Handbook of {O}ptical {C}onstants of {S}olids}; Academic Press:
  Burlington,  1997.
\newblock
  doi:{\changeurlcolor{black}\href{https://doi.org/https://doi.org/10.1016/B978-012544415-6.50000-5}{\detokenize{https://doi.org/10.1016/B978-012544415-6.50000-5}}}.

\bibitem[Suzuki \em{et~al.}(2009)Suzuki, Yamaguchi, and Izumi]{Suzuki2009Cross}
Suzuki, H.; Yamaguchi, N.; Izumi, H.
\newblock Theoretical and {E}xperimental {S}tudies on the {R}esonance
  {F}requencies of a {S}tretched {C}ircular {P}late: {A}pplication to
  {J}apanese {D}rum {D}iaphragms.
\newblock {\em Acoust. Sci. Technol.} {\bf 2009}, {\em 30},~348--354.
\newblock
  doi:{\changeurlcolor{black}\href{https://doi.org/10.1250/ast.30.348}{\detokenize{10.1250/ast.30.348}}}.

\bibitem[Lee \em{et~al.}(2013)Lee, Wang, He, Shan, and Feng]{Lee2013}
Lee, J.; Wang, Z.; He, K.; Shan, J.; Feng, P.X.L.
\newblock High {F}requency {M}o{S}$_{2}$ {N}anomechanical {R}esonators.
\newblock {\em ACS Nano} {\bf 2013}, {\em 7},~6086--6091.
\newblock
  doi:{\changeurlcolor{black}\href{https://doi.org/10.1021/nn4018872}{\detokenize{10.1021/nn4018872}}}.

\bibitem[Zheng \em{et~al.}(2017)Zheng, Lee, and Feng]{Zheng2017Hexagonal}
Zheng, X.Q.; Lee, J.; Feng, P.X.L.
\newblock Hexagonal {B}oron {N}itride {N}anomechanical {R}esonators with
  {S}patially {V}isualized {M}otion.
\newblock {\em Microsyst. Nanoeng.} {\bf 2017}, {\em 3},~17038.
\newblock
  doi:{\changeurlcolor{black}\href{https://doi.org/10.1038/micronano.2017.38}{\detokenize{10.1038/micronano.2017.38}}}.

\bibitem[Piller \em{et~al.}(2020)Piller, Sadeghi, West, Luhmann, Martini,
  Hansen, and Schmid]{Piller2020SiN}
Piller, M.; Sadeghi, P.; West, R.G.; Luhmann, N.; Martini, P.; Hansen, O.;
  Schmid, S.
\newblock Thermal {R}adiation {D}ominated {H}eat {T}ransfer in {N}anomechanical
  {S}ilicon {N}itride {D}rum {R}esonators.
\newblock {\em Appl. Phys. Lett.} {\bf 2020}, {\em 117},~034101.
\newblock
  doi:{\changeurlcolor{black}\href{https://doi.org/10.1063/5.0015166}{\detokenize{10.1063/5.0015166}}}.

\bibitem[Murakami(2017)]{Murakami2015}
Murakami, Y.
\newblock {\em Theory of {E}lasticity and {S}tress {C}oncentration}; Wiley:
  Chichester, West Sussex, United Kingdom,  2017.
\newblock
  doi:{\changeurlcolor{black}\href{https://doi.org/10.1002/9781119274063}{\detokenize{10.1002/9781119274063}}}.

\bibitem[Papas \em{et~al.}(2021)Papas, Ou, Plum, and Zheludev]{Papas2021omn}
Papas, D.; Ou, J.Y.; Plum, E.; Zheludev, N.I.
\newblock Optomechanical {M}etamaterial {N}anobolometer.
\newblock {\em APL Photonics} {\bf 2021}, {\em 6},~126110.
\newblock
  doi:{\changeurlcolor{black}\href{https://doi.org/10.1063/5.0073583}{\detokenize{10.1063/5.0073583}}}.

\bibitem[Blaikie \em{et~al.}(2019)Blaikie, Miller, and
  Aleman]{Blaikie2019GrBol}
Blaikie, A.; Miller, D.; Aleman, B.J.
\newblock A {F}ast and {S}ensitive {R}oom-{T}emperature {G}raphene
  {N}anomechanical {B}olometer.
\newblock {\em Nat. Commun.} {\bf 2019}, {\em 10},~4726.
\newblock
  doi:{\changeurlcolor{black}\href{https://doi.org/10.1038/s41467-019-12562-2}{\detokenize{10.1038/s41467-019-12562-2}}}.

\bibitem[Siskins \em{et~al.}(2020)Siskins, Lee, Manas-Valero, Coronado,
  Blanter, van~der Zant, and Steeneken]{Siskins2020}
Siskins, M.; Lee, M.; Manas-Valero, S.; Coronado, E.; Blanter, Y.M.; van~der
  Zant, H.S.J.; Steeneken, P.G.
\newblock Magnetic and {E}lectronic {P}hase {T}ransitions {P}robed by
  {N}anomechanical {R}esonators.
\newblock {\em Nat. Commun.} {\bf 2020}, {\em 11},~2698.
\newblock
  doi:{\changeurlcolor{black}\href{https://doi.org/10.1038/s41467-020-16430-2}{\detokenize{10.1038/s41467-020-16430-2}}}.

\bibitem[Ding \em{et~al.}(2015)Ding, Jiang, Pei, and Zhang]{Ding2015OP}
Ding, Z.; Jiang, J.W.; Pei, Q.X.; Zhang, Y.W.
\newblock In-{P}lane and {C}ross-{P}lane {T}hermal {C}onductivities of
  {M}olybdenum {D}isulfide.
\newblock {\em Nanotechnology} {\bf 2015}, {\em 26},~065703.
\newblock
  doi:{\changeurlcolor{black}\href{https://doi.org/10.1088/0957-4484/26/6/065703}{\detokenize{10.1088/0957-4484/26/6/065703}}}.

\bibitem[Gu \em{et~al.}(2016)Gu, Li, and Yang]{Gu2016Crossplane}
Gu, X.; Li, B.; Yang, R.
\newblock Layer {T}hickness-{D}ependent {P}honon {P}roperties and {T}hermal
  {C}onductivity of {M}o{S}$_{2}$.
\newblock {\em J. Appl. Phys.} {\bf 2016}, {\em 119},~085106.
\newblock
  doi:{\changeurlcolor{black}\href{https://doi.org/10.1063/1.4942827}{\detokenize{10.1063/1.4942827}}}.

\bibitem[Sandell \em{et~al.}(2020)Sandell, Maire, Chavez-Angel, Torres,
  Kristiansen, Zhang, and He]{Sandell2020PMMA}
Sandell, S.; Maire, J.; Chavez-Angel, E.; Torres, C.M.S.; Kristiansen, H.;
  Zhang, Z.; He, J.
\newblock Enhancement of {T}hermal {B}oundary {C}onductance of
  {M}etal-{P}olymer {S}ystem.
\newblock {\em Nanomaterials} {\bf 2020}, {\em 10},~670.
\newblock
  doi:{\changeurlcolor{black}\href{https://doi.org/10.3390/nano10040670}{\detokenize{10.3390/nano10040670}}}.

\bibitem[Ye \em{et~al.}(2018)Ye, Lee, and Feng]{Ye2018Therm}
Ye, F.; Lee, J.; Feng, P.X.
\newblock Electrothermally {T}unable {G}raphene {R}esonators {O}perating at
  {V}ery {H}igh {T}emperature up to 1200 {K}.
\newblock {\em Nano Lett.} {\bf 2018}, {\em 18},~1678--1685.
\newblock
  doi:{\changeurlcolor{black}\href{https://doi.org/10.1021/acs.nanolett.7b04685}{\detokenize{10.1021/acs.nanolett.7b04685}}}.

\bibitem[Kurek \em{et~al.}(2017)Kurek, Carnoy, Larsen, Nielsen, Hansen, Rades,
  Schmid, and Boisen]{Kurek2017Heat}
Kurek, M.; Carnoy, M.; Larsen, P.E.; Nielsen, L.H.; Hansen, O.; Rades, T.;
  Schmid, S.; Boisen, A.
\newblock Nanomechanical {I}nfrared {S}pectroscopy with {V}ibrating {F}ilters
  for {P}harmaceutical {A}nalysis.
\newblock {\em Angew. Chem., Int. Ed.} {\bf 2017}, {\em 56},~3901--3905.
\newblock
  doi:{\changeurlcolor{black}\href{https://doi.org/10.1002/anie.201700052}{\detokenize{10.1002/anie.201700052}}}.

\bibitem[Kurek(2017)]{Kurek2017Thesis}
Kurek, M.
\newblock Photothermal {IR} {S}pectroscopy with {P}erforated {M}embrane
  {M}icromechanical {R}esonators.
\newblock Ph{D} {T}hesis, Technical University of Denmark,  2017.

\bibitem[Barnes \em{et~al.}(1994)Barnes, Stephenson, Woodburn, O'Shea, Welland,
  Rayment, Gimzewski, and Gerber]{Barnes1994Calorie}
Barnes, J.; Stephenson, R.J.; Woodburn, C.N.; O'Shea, S.J.; Welland, M.E.;
  Rayment, T.; Gimzewski, J.K.; Gerber, C.
\newblock A {F}emtojoule {C}alorimeter using {M}icromechanical {S}ensors.
\newblock {\em Rev. Sci. Instrum.} {\bf 1994}, {\em 65},~3793--3798.
\newblock
  doi:{\changeurlcolor{black}\href{https://doi.org/10.1063/1.3397320}{\detokenize{10.1063/1.3397320}}}.

\bibitem[Babaei~Gavan \em{et~al.}(2009)Babaei~Gavan, van~der Drift, Venstra,
  Zuiddam, and van~der Zant]{Gavan2009undercut}
Babaei~Gavan, K.; van~der Drift, E.W.J.M.; Venstra, W.J.; Zuiddam, M.R.;
  van~der Zant, H.S.J.
\newblock Effect of {U}ndercut on the {R}esonant {B}ehaviour of {S}ilicon
  {N}itride {C}antilevers.
\newblock {\em J. Micromech. Microeng.} {\bf 2009}, {\em 19},~035003.
\newblock
  doi:{\changeurlcolor{black}\href{https://doi.org/10.1088/0960-1317/19/3/035003}{\detokenize{10.1088/0960-1317/19/3/035003}}}.

\bibitem[Fishlock \em{et~al.}(2017)Fishlock, O’Shea, McBride, Chong, and
  Pu]{Fishlock2017Graphite}
Fishlock, S.J.; O’Shea, S.J.; McBride, J.W.; Chong, H.M.H.; Pu, S.H.
\newblock Fabrication and {C}haracterisation of {N}anocrystalline {G}raphite
  {MEMS} {R}esonators using a {G}eometric {D}esign to {C}ontrol {B}uckling.
\newblock {\em J. Micromech. Microeng.} {\bf 2017}, {\em 27},~095015.
\newblock
  doi:{\changeurlcolor{black}\href{https://doi.org/10.1088/1361-6439/aa7ebb}{\detokenize{10.1088/1361-6439/aa7ebb}}}.

\bibitem[Dorgan \em{et~al.}(2013)Dorgan, Behnam, Conley, Bolotin, and
  Pop]{Dorgan2013Therm}
Dorgan, V.E.; Behnam, A.; Conley, H.J.; Bolotin, K.I.; Pop, E.
\newblock High-field {E}lectrical and {T}hermal {T}ransport in {S}uspended
  {G}raphene.
\newblock {\em Nano Lett.} {\bf 2013}, {\em 13},~4581--4586.
\newblock
  doi:{\changeurlcolor{black}\href{https://doi.org/10.1021/nl400197w}{\detokenize{10.1021/nl400197w}}}.

\bibitem[De~Alba \em{et~al.}(2016)De~Alba, Massel, Storch, Abhilash, Hui,
  McEuen, Craighead, and Parpia]{de2016tunable}
De~Alba, R.; Massel, F.; Storch, I.R.; Abhilash, T.; Hui, A.; McEuen, P.L.;
  Craighead, H.G.; Parpia, J.M.
\newblock Tunable {P}honon-{C}avity {C}oupling in {G}raphene {M}embranes.
\newblock {\em Nat. Nanotechnol.} {\bf 2016}, {\em 11},~741--746.
\newblock
  doi:{\changeurlcolor{black}\href{https://doi.org/10.1038/nnano.2016.86}{\detokenize{10.1038/nnano.2016.86}}}.

\bibitem[Ramos \em{et~al.}(2018)Ramos, Malvar, Davis, Tamayo, and
  Calleja]{Ramos2018Plasmon}
Ramos, D.; Malvar, O.; Davis, Z.J.; Tamayo, J.; Calleja, M.
\newblock Nanomechanical {P}lasmon {S}pectroscopy of {S}ingle {G}old
  {N}anoparticles.
\newblock {\em Nano Lett.} {\bf 2018}, {\em 18},~7165--7170.
\newblock
  doi:{\changeurlcolor{black}\href{https://doi.org/10.1021/acs.nanolett.8b03236}{\detokenize{10.1021/acs.nanolett.8b03236}}}.

\bibitem[Hecht(2017)]{Hecht2017Rad}
Hecht, E.
\newblock {\em Optics}, 5th ed.; Pearson Education Limited: Essex, England,
  2017; p.~67.

\bibitem[Liu and Wu(2015)]{Liu2015Tension}
Liu, K.; Wu, J.
\newblock Mechanical {P}roperties of {T}wo-{D}imensional {M}aterials and
  {H}eterostructures.
\newblock {\em J. Mater. Res.} {\bf 2015}, {\em 31},~832--844.
\newblock
  doi:{\changeurlcolor{black}\href{https://doi.org/10.1557/jmr.2015.324}{\detokenize{10.1557/jmr.2015.324}}}.

\bibitem[Metzger \em{et~al.}(2008)Metzger, Favero, Ortlieb, and
  Karrai]{Metzger2008pth}
Metzger, C.; Favero, I.; Ortlieb, A.; Karrai, K.
\newblock Optical {S}elf {C}ooling of a {D}eformable {F}abry-{P}erot {C}avity
  in the {C}lassical {L}imit.
\newblock {\em Phys. Rev. B.} {\bf 2008}, {\em 78},~035309.
\newblock
  doi:{\changeurlcolor{black}\href{https://doi.org/10.1103/PhysRevB.78.035309}{\detokenize{10.1103/PhysRevB.78.035309}}}.

\bibitem[Baumeister(2004)]{BaumeisterOCT}
Baumeister, P.W.
\newblock {\em Optical Coating Technology}; Vol. PM137, SPIE - The
  International Society for Optical Engineering: Bellingham, Washington USA,
  2004.
\newblock
  doi:{\changeurlcolor{black}\href{https://doi.org/10.1117/3.548071}{\detokenize{10.1117/3.548071}}}.

\bibitem[Byrnes(2016)]{ByrnesMOC}
Byrnes, S.J.
\newblock Multilayer {O}ptical {C}alculations.
\newblock {\em arXiv:1603.02720v5} {\bf 2016}.

\end{thebibliography}


\end{adjustwidth}
\end{document}
