# Supplementary material for: Photothermal Responsivity of van der Waals Material-Based Nanomechanical Resonators
Source: Nanomaterials (Basel). 2022 Aug 4;12(15):2675. doi: 10.3390/nano12152675 (PMC9370576; doi:10.3390/nano12152675)
Supplement: Supplementary file 1 [file nanomaterials-12-02675-s001.zip › pth.bib]

@PREAMBLE{
 "\providecommand{\noopsort}[1]{}" 
 # "\providecommand{\singleletter}[1]{#1}%" 
}

%Timoshenko - solution to plates
@book{Timoshenko1937,
   author = {Timoshenko, S.},
   title = {Vibration {P}roblems in {E}ngineering},
   publisher = {D. Van Nostrand Company, Inc.},
   address = {New York},
   edition = {2nd},
   pages = {433},
   year = {1937},
   type = {Book}
}

%Ellipse Plate Mode Frequency
@article{Shibaoka1956,
   author = {Shibaoka, Yoshio},
   title = {On the {T}ransverse {V}ibration of an {E}lliptic {P}late with {C}lamped {E}dges},
   journal = {J. Phys. Soc. Japan},
   volume = {11},
   number = {7},
   pages = {797 - 803},
   DOI = {https://doi.org/10.1143/JPSJ.11.797},
   year = {1956},
   type = {Journal Article}
}

%kappa_bulk=2.1 W/(m*K) NbSe2
@article{Brixner1962NbSe2,
   author = {Brixner, L. X.},
   title = {Preparation and properties of the single-crystalline AB2-Type Selenides and Tellurides of Niobium, Tantalum, Molybdenum and Tungsten},
   journal = {Journal of Inorganic and Nuclear Chemistry},
   volume = {24},
   number = {3},
   pages = {257-263},
   year = {1962},
   type = {Journal Article}
}

%Modelling of circular plates
@book{Leissa1969,
  title={Vibration of Plates},
  author={Leissa, Arthur W},
  volume={160},
  year={1969},
  publisher={Scientific and Technical Information Division, National Aeronautics and Space Administration},
  type = { Book }
}

%Dispersion Coefficient of NbSe_{2}
@article{Liang1973Aniso,
   author = {Liang, W. Y.},
   title = {Optical {A}nisotropy in {L}ayer {C}ompounds},
   journal = {J. Phys. C; Solid State Phys.},
   volume = {6},
   pages = {551},
   year = {1973},
   type = {Journal Article}
}

%Upper bound of Heat Capacity of NbSe2 (662 J/(kg*K))
@article{Bevolo1974Heat,
   author = {Bevolo, Albert J. and Shanks, H. R.},
   title = {Specific heat of 2H NbSe2},
   journal = {Journal of Applied Physics},
   volume = {45},
   number = {10},
   pages = {4644-4648},
   ISSN = {0021-8979
1089-7550},
   DOI = {10.1063/1.1663104},
   year = {1974},
   type = {Journal Article}
}

%Candidate Elastic Modulus of NbSe2
@article{Barmatz1975,
  title = {Elasticity {M}easurements in the {L}ayered {D}ichalcogenides {Ta}${\mathrm{Se}}_{2}$ and {Nb}${\mathrm{Se}}_{2}$},
  author = {Barmatz, M. and Testardi, L. R. and Di Salvo, F. J.},
  journal = {Phys. Rev. B},
  volume = {12},
  issue = {10},
  pages = {4367--4376},
  numpages = {0},
  year = {1975},
  month = {Nov},
  publisher = {American Physical Society},
  doi = {10.1103/PhysRevB.12.4367},
  url = {https://link.aps.org/doi/10.1103/PhysRevB.12.4367}
}

%Candidate thermal expansion coefficent of NbSe2
@article{Givens1977NbSe2,
   author = {Givens, F. L. and Fredericks, G. E},
   title = {Thermal {E}xpansion of {N}bSe$_{2}$ and {T}a{S}$_{2}$},
   journal = {J. Phys. Chem. Solids},
   volume = {38},
   pages = {1363-1365},
   DOI = {https://doi.org/10.1016/0022-3697(77)90008-7},
   year = {1977},
   type = {Journal Article}
}

@article{Beal1979MoS2,
   author = {Beal, A. R.; Hughes, H. P.},
   title = {Kramers-{K}ronig {A}nalysis of the {R}eflectivity {S}pectra of 2{H}-{MoS}$_{2}$, 2{H}-{MoS}e$_{2}$ and 2{H}-{MoT}e$_{2}$},
   journal = {J. Phys. C; Solid State Phys.},
   volume = {12},
   pages = {881-890},
   DOI = {10.1088/0022-3719/12/5/017},
   year = {1979},
   type = {Journal Article}
}

%Thermal Expansion coefficient of NbSe2 - used in the experiment
@article{Sezerman1980NbSe2,
   author = {Sezerman, O. and Simpson, A. M. and Jericho, M. H.},
   title = {Thermal {E}xpansion of 1{T}-{T}a{S}$_{2}$ and 2{H}-{N}b{S}e$_{2}$},
   journal = {Solid State Commun.},
   volume = {36},
   pages = {737-740},
   year = {1980},
   type = {Journal Article}
}

%Volume Mass Density of Silicon (2329 kg m-3), Thermal Conductivity of Single Crystal Silicon (131 W/((m*K)^-1)), Linear Expansion Coefficient (2.6 x 10-6 / K-1) - 
@book{Shur1990Si,
   author = {Shur, Michael},
   title = {Physics of {S}emiconductor {D}evices},
   publisher = {Prentice Hall},
   address = {New Jersey, USA},
   edition = {1st},
   series = {Prentice Hall Series in Solid State Electronics},
   pages = {681},
   year = {1990},
   type = {Book}
}

%Heating profile at the tip of the cantilever
@article{Barnes1994Calorie,
   author = {Barnes, J. and Stephenson, R. J. and Woodburn, C. N. and O'Shea, S. J.  and Welland, M. E. and Rayment, T. and Gimzewski, James K. and Gerber, Ch.},
   title = {A {F}emtojoule {C}alorimeter using {M}icromechanical {S}ensors},
   journal = {Rev. Sci. Instrum.},
   volume = {65},
   number = {5},
   pages = {3793-3798},
   ISSN = {1089-7623 (Electronic)
0034-6748 (Linking)},
   DOI = {10.1063/1.3397320},
   url = {https://www.ncbi.nlm.nih.gov/pubmed/20515169},
   year = {1994},
   type = {Journal Article}
}

%For Au, SiO2, Si, Cr
@book{1997EPalik1,
      author        = "Palik, Edward D and Prucha, Edward J",
      title         = "Handbook of {O}ptical {C}onstants of {S}olids",
      publisher     = "Academic Press",
      address       = "Burlington",
      year          = "1997",
      isbn = "978-0-12-544415-6",
	doi = "https://doi.org/10.1016/B978-012544415-6.50000-5",
	url = "http://www.sciencedirect.com/science/article/pii/B9780125444156500005"
}

%Surface Effects of NbSe2
@article{Blasco2001afm,
   author = {Blasco, X. and Hill, D. and Porti, M. and Nafria, M. and Aymerich, X.},
   title = {Topographic {C}haracterization of {AFM}-{G}rown {SiO}$_{2}$ on {Si}},
   journal = {Nanotechnology},
   volume = {12},
   pages = {110-112},
   DOI = {10.1088/0957-4484/12/2/307},
   year = {2001},
   type = {Journal Article}
}

%Density of NbSe2 - SI
@article{Meerschaut2001Density,
   author = {A. Meerschaut and C. Deudon},
   title = {Crystal {S}tructure {S}tudies of the $ \mathrm {3R-NbSe  _{1.09} S _{2}} $ and the $ \mathrm{2H-NbSe_{2}} $ {C}ompounds: {C}orrelation between {N}onstoichiometry and {S}tacking {T}ype (=$\,${P}olytypism)},
   journal = {Mater. Res. Bull.},
   doi = {10.1016/S0025-5408(01)00646-8},
   volume = {36},
   pages = {1721-1727},
   year = {2001},
   type = {Journal Article}
}

%Rationale for spacing of drumhead diameter
@book{Krauthammer,
   author = {Krauthammer, Theodor; Ventsel, Eduard},
   title = {Thin {P}lates and {S}hells: {T}heory, {A}nalysis, and {A}pplications},
   publisher = {CRC Press},
   address = {Boca Raton, USA},
   edition = {1st Edition},
   doi = {10.1201/9780203908723},
   year = {2001},
   type = {Book}
}

%Book on Photothermal Effect
@book{BaumeisterOCT,
   author = {Baumeister, Philip W.},
   title = {Optical Coating Technology},
   publisher = {SPIE - The International Society for Optical Engineering},
   address = {Bellingham, Washington USA},
   volume = {PM137},
   ISBN = {9780819481023},
   DOI = {10.1117/3.548071},
   year = {2004},
   type = {Book}
}

%Slack Effects in NbSe2 systems
@article{Minot2003Tuning,
   author = {Minot, E. D. and Yaish, Y. and Sazonova, V. and Park, J. Y. and Brink, M. and McEuen, P. L.},
   title = {Tuning {C}arbon {N}anotube {B}and {G}aps with {S}train},
   journal = {Phys. Rev. Lett.},
   volume = {90},
   number = {15},
   pages = {156401},
   ISSN = {0031-9007 (Print)
0031-9007 (Linking)},
   DOI = {10.1103/PhysRevLett.90.156401},
   url = {https://www.ncbi.nlm.nih.gov/pubmed/12732057},
   year = {2003},
   type = {Journal Article}
}

%Impact of Slack on CNT
@phdthesis{sazonova2006thesis,
   author = {Sazonova, V. A.},
   title = {A {T}unable {C}arbon {N}anotube {R}esonator},
   school = {Cornell University},
   type = {PhD Thesis},
   year = {2006},
   URL = {https://hdl.handle.net/1813/3205}
}

%Thermal Time Constant of Nanomechanical Motion
@phdthesis{Aubin2005,
   author = {Aubin, Keith L.},
   title = { Radio Frequency Nano/Microelectromechanical Resonators: Thermal and Nonlinear Dynamics Studies},
   university = {Cornell University},
   type = {Dissertation},
   year = {2005},
   type = {Thesis}
}

%Review and Introduction of Photothermal Effect
@article{Hahtela2005MO,
   author = {Hahtela, O. and Tittonen, I.},
   title = {Optical actuation of a macroscopic mechanical oscillator},
   journal = {Applied Physics B},
   volume = {81},
   number = {5},
   pages = {589-596},
   ISSN = {0946-2171
1432-0649},
   DOI = {10.1007/s00340-005-1920-4},
   year = {2005},
   type = {Journal Article}
}

%Review of NEMS
@article{Ekinci2005NEMS,
   author = {Ekinci, K. L. and Roukes, M. L.},
   title = {Nanoelectromechanical {S}ystems},
   journal = {Rev. Sci. Instrum.},
   volume = {76},
   number = {6},
   ISSN = {0034-6748
1089-7623},
   DOI = {10.1063/1.1927327},
   year = {2005},
   type = {Journal Article}
}

%Ekinci FP vs Michelson
@article{Karabacak2005Interf,
   author = {Karabacak, D. and Kouh, T. and Ekinci, K. L.},
   title = {Analysis of optical interferometric displacement detection in nanoelectromechanical systems},
   journal = {Journal of Applied Physics},
   volume = {98},
   number = {12},
   ISSN = {0021-8979
1089-7550},
   DOI = {10.1063/1.2148630},
   year = {2005},
   type = {Journal Article}
}

%Frequency design and Loss mechanisms of highly stretched nanostrings, Reviewer 2 citation suggestion (Daniel Ramos)
@article{Verbridge2006Strings,
   author = {Verbridge, Scott S. and Parpia, Jeevak M. and Reichenbach, Robert B. and Bellan, Leon M. and Craighead, H. G.},
   title = {High {Q}uality {F}actor {R}esonance at {R}oom {T}emperature with {N}anostrings under {H}igh {T}ensile {S}tress},
   journal = {J. Appl. Phys.},
   volume = {99},
   number = {12},
   pages = {124304},
   ISSN = {0021-8979
1089-7550},
   DOI = {10.1063/1.2204829},
   year = {2006},
   type = {Journal Article}
}

%Cp Minimum (in J/(kg*K)) - 22.3 J/(kg*K)
@article{Huang2007NbSe2,
   author = {Huang, C. L. and Lin, J. Y. and Chang, Y. T. and Sun, C. P. and Shen, H. Y. and Chou, C. C. and Berger, H. and Lee, T. K. and Yang, H. D.},
   title = {Experimental evidence for a two-gap structure of superconductingNbSe2: A specific-heat study in external magnetic fields},
   journal = {Physical Review B},
   volume = {76},
   number = {21},
   ISSN = {1098-0121
1550-235X},
   DOI = {10.1103/PhysRevB.76.212504},
   year = {2007},
   type = {Journal Article}
}

%Fiber-Optic Interferometry
@article{Azak2007Fiber,
   author = {Azak, N. O. and Shagam, M. Y. and Karabacak, D. M. and Ekinci, K. L. and Kim, D. H. and Jang, D. Y.},
   title = {Nanomechanical {D}isplacement {D}etection {U}sing {F}iber-Optic {I}nterferometry},
   journal = {Appl. Phys. Lett.},
   volume = {91},
   number = {9},
   pages = {093112},
   ISSN = {0003-6951
1077-3118},
   DOI = {10.1063/1.2776981},
   year = {2007},
   type = {Journal Article}
}

%Optical Contrast Approach - Current Formulation
@article{jung2007simple,
  title={Simple {A}pproach for {H}igh-{C}ontrast {O}ptical {I}maging and {C}haracterization of {G}raphene-{B}ased {S}heets},
  author={Jung, Inhwa and Pelton, Matthew and Piner, Richard and Dikin, Dmitriy A and Stankovich, Sasha and Watcharotone, Supinda and Hausner, Martina and Ruoff, Rodney S},
  journal={Nano Lett.},
  doi={10.1021/nl0714177},
  volume={7},
  number={12},
  pages={3569--3575},
  year={2007},
  publisher={ACS Publications}
}

%Casiraghi
@article{casiraghi2007rayleigh,
  title={Rayleigh {I}maging of {G}raphene and {G}raphene {L}ayers},
  author={Casiraghi, Cinzia and Hartschuh, Achim and Lidorikis, Elefterios and Qian, Huihong and Harutyunyan, Hayk and Gokus, Tobias and Novoselov, Kostya Sergeevich and Ferrari, AC},
  journal={Nano Lett.},
  doi={10.1021/nl071168m},
  volume={7},
  number={9},
  pages={2711--2717},
  year={2007},
  publisher={ACS Publications}
}

%Example of Cavity Optomechanical Structure
@article{thompson2008strong,
  title={Strong {D}ispersive {C}oupling of a {H}igh-{F}inesse {C}avity to a {M}icromechanical {M}embrane},
  author={Thompson, Jeffrey Douglas and Zwickl, BM and Jayich, AM and Marquardt, Florian and Girvin, SM and Harris, JGE},
  journal={Nature},
  doi={10.1038/nature06715},
  volume={452},
  number={7183},
  pages={72--75},
  year={2008},
  publisher={Nature Publishing Group}
}

%Optomechanical Back-action Effects
@article{Kippenberg2008CavFeed,
   author = {Kippenberg, T. J. and Vahala, K. J.},
   title = {Cavity {O}ptomechanics: {B}ack at the {M}esoscale},
   journal = {Science},
   volume = {321},
   number = {5893},
   pages = {1172-1176},
   DOI = {10.1126/science.1156032},
   year = {2008},
   type = {Journal Article}
}

%Superior Thermal Conductivity of Graphene
@article{Balandin2008Gr,
   author = {Balandin, Alexander A. and Ghosh, Suchismita and Bao, Wenzhong and Calizo, Irene and Teweldebrhan, Desalegne and Miao, Feng and Lau, Chun Ning},
   title = {Superior {T}hermal {C}onductivity of {S}ingle-{L}ayer {G}raphene},
   journal = {Nano Lett.},
   volume = {8},
   number = {3},
   pages = {902-907},
   DOI = {https://doi.org/10.1021/nl0731872},
   year = {2008},
   type = {Journal Article}
}

%Fine-structure calculation of graphene
@article{Nair2008FineStruct,
   author = {Nair, R. R. and Blake, P. and Grigorenko, A. N. and Novoselov, K. S. and Booth, T. J. and Stauber, T. and Peres, N. M. and Geim, A. K.},
   title = {Fine structure constant defines visual transparency of graphene},
   journal = {Science},
   volume = {320},
   number = {5881},
   pages = {1308},
   ISSN = {1095-9203 (Electronic)
0036-8075 (Linking)},
   DOI = {10.1126/science.1156965},
   url = {https://www.ncbi.nlm.nih.gov/pubmed/18388259},
   year = {2008},
   type = {Journal Article}
}

%Effects of Heating on the Drumhead
@phdthesis{Bunch2008,
   author = {Bunch, Joseph Scott},
   title = {Mechanical and Electrical Properties of Graphene Sheets},
   university = {Cornell University},
   type = {Dissertation},
   year = {2008},
   type = {Thesis}
}

%Photothermal Heating Effects
@article{Metzger2008pth,
   author = {Metzger, Constanze and Favero, Ivan and Ortlieb, Alexander and Karrai, Khaled},
   title = {Optical {S}elf {C}ooling of a {D}eformable {F}abry-{P}erot {C}avity in the {C}lassical {L}imit},
   journal = {Phys. Rev. B.},
   volume = {78},
   number = {3},
   pages = {035309},
   ISSN = {1098-0121
1550-235X},
   DOI = {10.1103/PhysRevB.78.035309},
   year = {2008},
   type = {Journal Article}
}

%Thermal Expansion Coefficient Gr-Barton
@article{Bao2009GrCTE,
   author = {Bao, W. and Miao, F. and Chen, Z. and Zhang, H. and Jang, W. and Dames, C. and Lau, C. N.},
   title = {Controlled {R}ipple {T}exturing of {S}uspended {G}raphene and {U}ltrathin {G}raphite {M}embranes},
   journal = {Nat. Nanotechnol.},
   volume = {4},
   number = {9},
   pages = {562-566},
   ISSN = {1748-3395 (Electronic)
1748-3387 (Linking)},
   DOI = {10.1038/nnano.2009.191},
   url = {https://www.ncbi.nlm.nih.gov/pubmed/19734927},
   year = {2009},
   type = {Journal Article}
}

%Acoustic Losses
@article{Pandey2009anchor,
   author = {Pandey, M. and Reichenbach, R. B. and Zehnder, A. T. and Lal, A. and Craighead, H. G.},
   title = {Reducing {A}nchor {L}oss in {MEMS} {R}esonators {U}sing {M}esa {I}solation},
   journal = {J. Microelectromech. Syst.},
   volume = {18},
   number = {4},
   pages = {836-844},
   ISSN = {1057-7157
1941-0158},
   DOI = {10.1109/jmems.2009.2016271},
   year = {2009},
   type = {Journal Article}
}

%Model for plate-to-membrane transitions
@article{Suzuki2009Cross,
   author = {Suzuki, Hideo and Yamaguchi, Naoki and Izumi, Hideaki},
   title = {Theoretical and {E}xperimental {S}tudies on the {R}esonance {F}requencies of a {S}tretched {C}ircular {P}late: {A}pplication to {J}apanese {D}rum {D}iaphragms},
   journal = {Acoust. Sci. Technol.},
   volume = {30},
   number = {5},
   pages = {348-354},
   ISSN = {1347-5177
1346-3969},
   DOI = {10.1250/ast.30.348},
   year = {2009},
   type = {Journal Article}
}

%Description of a cantilever beam with undercut
@article{Gavan2009undercut,
   author = {Babaei Gavan, K. and van der Drift, E. W. J. M. and Venstra, W. J. and Zuiddam, M. R. and van der Zant, H. S. J.},
   title = {Effect of {U}ndercut on the {R}esonant {B}ehaviour of {S}ilicon {N}itride {C}antilevers},
   journal = {J. Micromech. Microeng.},
   volume = {19},
   number = {3},
   pages = {035003},
   ISSN = {0960-1317
1361-6439},
   DOI = {10.1088/0960-1317/19/3/035003},
   year = {2009},
   type = {Journal Article}
}

%Initial Elastic Modulus of NbSe$_{2}$$
@article{sengupta2010electromechanical,
  title={Electromechanical {R}esonators as {P}robes of the {C}harge {D}ensity {W}ave {T}ransition at the {N}anoscale in {NbSe}$_{2}$},
  author={Sengupta, Shamashis and Solanki, Hari S and Singh, Vibhor and Dhara, Sajal and Deshmukh, Mandar M},
  journal={Phys. Rev. B.},
  doi={10.1103/PhysRevB.82.155432},
  volume={82},
  number={15},
  pages={155432},
  year={2010},
  publisher={APS}
}

%Drumhead displacement Wong
@article{wong2010characterization,
  title={Characterization of {N}anomechanical {G}raphene {D}rum {S}tructures},
  author={Wong, C. L. and Annamalai, M. and Wang, Z. Q. and Palaniapan, M.},
  journal={J. Micromechan. Microeng.},
  volume={20},
  number={11},
  pages={115029},
  DOI = {10.1088/0960-1317/20/11/115029},
  year={2010},
  publisher={IOP Publishing}
}

%Optical Contrast, Interlayer Distance of NbSe2 and PDMS Stamp exfoliation
%Thickness of NbSe2 flakes
@article{castellanos2010optical,
  title={Optical {I}dentification of {A}tomically {T}hin {D}ichalcogenide {C}rystals},
  author={Castellanos-Gomez, Andres and Agra{\"\i}t, Nicolas and Rubio-Bollinger, Gabino},
  journal={Appl. Phys. Lett.},
  doi={10.1063/1.3442495},
  volume={96},
  number={21},
  pages={213116},
  year={2010},
  publisher={American Institute of Physics}
}

%Graphene Optical Constants
@article{Weber2010Grnk,
   author = {J. W. Weber and V. E. Calado and M. C. M. van de Sanden},
   title = {Optical {C}onstants of {G}raphene {M}easured by {S}pectroscopic {E}llipsometry},
   journal = {Appl. Phys. Lett.},
   volume = {97},
   pages = {091904},
   DOI = {10.1063/1.3475393},
   year = {2010},
   type = {Journal Article}
}

%Radial Stiffening via Carbon Nanotubes
@article{wu2011swcnt,
   author = {Wu, C. C. and Zhong, Z.},
   title = {Capacitive {S}pring {S}oftening in {S}ingle-{W}alled {C}arbon {N}anotube {N}anoelectromechanical {R}esonators},
   journal = {Nano Lett.},
   volume = {11},
   number = {4},
   pages = {1448-1451},
   ISSN = {1530-6992 (Electronic)
1530-6984 (Linking)},
   DOI = {10.1021/nl1039549},
   url = {https://www.ncbi.nlm.nih.gov/pubmed/21428322},
   year = {2011},
   type = {Journal Article}
}

%Radial Stress and Tension - reference 1
@book{Schomburg2011,
   author = {Schomburg, Werner Karl},
   title = {Introduction to Microsystem Design},
   publisher = {Springer-Verlag Berlin Heidelberg},
   address = {New York},
   pages = {333},
   year = {2011},
   type = {Book}
}

%Quality Factor Spread in 2D Materials
@article{Barton2011Q,
   author = {Barton, R. A. and Ilic, B. and van der Zande, A. M. and Whitney, W. S. and McEuen, P. L. and Parpia, J. M. and Craighead, H. G.},
   title = {High, {S}ize-{D}ependent {Q}uality {F}actor in an {A}rray of {G}raphene {M}echanical {R}esonators},
   journal = {Nano Lett.},
   volume = {11},
   number = {3},
   pages = {1232-1236},
   ISSN = {1530-6992 (Electronic)
1530-6984 (Linking)},
   DOI = {10.1021/nl1042227},
   url = {https://www.ncbi.nlm.nih.gov/pubmed/21294522},
   year = {2011},
   type = {Journal Article}
}

%Stressed-Induced string-based nanomechanical temperature sensors, Reviewer 2 (Ramos)
@article{Larsen2011String,
   author = {Larsen, T. and Schmid, S. and Grönberg, L. and Niskanen, A. O. and Hassel, J. and Dohn, S. and Boisen, A.},
   title = {Ultrasensitive {S}tring-{B}ased {T}emperature {S}ensors},
   journal = {Appl. Phys. Lett.},
   volume = {98},
   number = {12},
   pages = {121901},
   ISSN = {0003-6951
1077-3118},
   DOI = {10.1063/1.3567012},
   year = {2011},
   type = {Journal Article}
}

%Dynamic Photothermal Effect
@article{Barton2012pth,
   author = {Barton, R. A. and Storch, I. R. and Adiga, V. P. and Sakakibara, R. and Cipriany, B. R. and Ilic, B. and Wang, S. P. and Ong, P. and McEuen, P. L. and Parpia, J. M. and Craighead, H. G.},
   title = {Photothermal {S}elf-{O}scillation and {L}aser {C}ooling of {G}raphene {O}ptomechanical {S}ystems},
   journal = {Nano Lett.},
   volume = {12},
   number = {9},
   pages = {4681-4686},
   ISSN = {1530-6992 (Electronic)
1530-6984 (Linking)},
   DOI = {10.1021/nl302036x},
   url = {https://www.ncbi.nlm.nih.gov/pubmed/22889415},
   year = {2012},
   type = {Journal Article}
}

%Elastic Modulus of Silicon (170 GPa), Poisson Ratio of Single Crystal Silicon (0.28) - Silicon Properties
@article{Boyd2012Si,
   author = {Boyd, Euan J. and Uttamchandani, Deepak},
   title = {Measurement of the {A}nisotropy of {Y}oung's {M}odulus in {S}ingle-{C}rystal {S}ilicon},
   journal = {J. Microelectromech. Syst.},
   volume = {21},
   number = {1},
   pages = {243-249},
   ISSN = {1057-7157
1941-0158},
   DOI = {10.1109/jmems.2011.2174415},
   year = {2012},
   type = {Journal Article}
}

%Waitz - Mode Shape of Bending Waves Actuated
@article{Waitz2012Spa,
   author = {Waitz, Reimar and Nößner, Stephan and Hertkorn, Michael and Schecker, Olivier and Scheer, Elke},
   title = {Mode {S}hape and {D}ispersion {R}elation of {B}ending {W}aves in {T}hin {S}ilicon {M}embranes},
   journal = {Phys. Rev. B.},
   volume = {85},
   pages = {035324},
   number = {3},
   ISSN = {1098-0121
1550-235X},
   DOI = {10.1103/PhysRevB.85.035324},
   year = {2012},
   type = {Journal Article}
}

%Near-field Optomechanical Coupling for motional transduction
@article{Basarir2012MotionTrans,
   author = {Basarir, O. and Bramhavar, S. and Ekinci, K. L.},
   title = {Motion {T}ransduction in {N}anoelectromechanical {S}ystems ({NEMS}) {A}rrays {U}sing {N}ear-{F}ield {O}ptomechanical {C}oupling},
   journal = {Nano Lett.},
   volume = {12},
   number = {2},
   pages = {534-539},
   ISSN = {1530-6992 (Electronic)
1530-6984 (Linking)},
   DOI = {10.1021/nl2031585},
   url = {https://www.ncbi.nlm.nih.gov/pubmed/22263699},
   year = {2012},
   type = {Journal Article}
}

%Fiber-Cavity-Optomechanics
@article{FJ2012fpopt,
   author = {Flowers-Jacobs, N. E. and Hoch, S. W. and Sankey, J. C. and Kashkanova, A. and Jayich, A. M. and Deutsch, C. and Reichel, J. and Harris, J. G. E.},
   title = {Fiber-{C}avity-{B}ased {O}ptomechanical {D}evice},
   journal = {Appl. Phys. Lett.},
   volume = {101},
   number = {22},
   pages = {221109},
   ISSN = {0003-6951
1077-3118},
   DOI = {10.1063/1.4768779},
   year = {2012},
   type = {Journal Article}
}

@article{CGomez2012Elastic,
   author = {Castellanos-Gomez, A. and Poot, M. and Steele, G. A. and van der Zant, H. S. and Agrait, N. and Rubio-Bollinger, G.},
   title = {Elastic Properties of Freely Suspended MoS$_{2}$ Nanosheets},
   journal = {Adv. Mater.},
   volume = {24},
   number = {6},
   pages = {772-5},
   ISSN = {1521-4095 (Electronic)
0935-9648 (Linking)},
   DOI = {10.1002/adma.201103965},
   url = {https://www.ncbi.nlm.nih.gov/pubmed/22231284},
   year = {2012},
   type = {Journal Article}
}

@article{CGomez2013MoS2,
   author = {Castellanos-Gomez, A. and van Leeuwen, R. and Buscema, M. and van der Zant, H. S. and Steele, G. A. and Venstra, W. J.},
   title = {Single-layer {M}o{S}$_{2}$ {M}echanical {R}esonators},
   journal = {Adv. Mater.},
   volume = {25},
   number = {46},
   pages = {6719-23},
   ISSN = {1521-4095 (Electronic)
0935-9648 (Linking)},
   DOI = {10.1002/adma.201303569},
   url = {https://www.ncbi.nlm.nih.gov/pubmed/24123458},
   year = {2013},
   type = {Journal Article}
}
=
%Use of Modal Parameter kappa
@article{Lee2013,
author = {Lee, Jaesung and Wang, Zenghui and He, Keliang and Shan, Jie and Feng, Philip X.-L.},
title = {High {F}requency {M}o{S}$_{2}$ {N}anomechanical {R}esonators},
journal = {ACS Nano},
volume = {7},
number = {7},
pages = {6086-6091},
year = {2013},
doi = {10.1021/nn4018872}
},
eprint = { 
        https://doi.org/10.1021/nn4018872
    
}
}

%SiNW bolometric effect
@article{Santos2013SiNW,
   author = {Gil-Santos, E. and Ramos, D. and Pini, V. and Llorens, J. and Fernández-Regúlez, M. and Calleja, M. and Tamayo, J. and San Paulo, A.},
   title = {Optical {B}ack-{A}ction in {S}ilicon {N}anowire {R}esonators: {B}olometric versus {R}adiation {P}ressure {E}ffects},
   journal = {New J. Phys.},
   volume = {15},
   number = {3},
   pages = {035001},
   ISSN = {1367-2630},
   DOI = {10.1088/1367-2630/15/3/035001},
   year = {2013},
   type = {Journal Article}
}

%Strength of Temperature Profile phi
@article{Dorgan2013Therm,
   author = {Dorgan, V. E. and Behnam, A. and Conley, H. J. and Bolotin, K. I. and Pop, E.},
   title = {High-field {E}lectrical and {T}hermal {T}ransport in {S}uspended {G}raphene},
   journal = {Nano Lett.},
   volume = {13},
   number = {10},
   pages = {4581-4586},
   ISSN = {1530-6992 (Electronic)
1530-6984 (Linking)},
   DOI = {10.1021/nl400197w},
   url = {https://www.ncbi.nlm.nih.gov/pubmed/23387323},
   year = {2013},
   type = {Journal Article}
}

%Thermomechanical Model
@article{HAUER2013,
title = "A {G}eneral {P}rocedure for {T}hermomechanical {C}alibration of {N}ano/{M}icro-{M}echanical {R}esonators",
journal = "Ann. Phys.",
volume = "339",
pages = "181 - 207",
year = "2013",
issn = "0003-4916",
doi = "10.1016/j.aop.2013.08.003",
url = "http://www.sciencedirect.com/science/article/pii/S0003491613001723",
author = "B.D. Hauer and C. Doolin and K.S.D. Beach and J.P. Davis",
keywords = "Thermomechanical calibration, MEMS, NEMS, Classical resonator, Damped Brownian motion",
}

%Gate tunability of van der Waals Resonator
@article{chen2013graphene,
  title={Graphene Mechanical Oscillators with Tunable Frequency},
  author={Chen, Changyao and Lee, Sunwoo and Deshpande, Vikram V and Lee, Gwan-Hyoung and Lekas, Michael and Shepard, Kenneth and Hone, James},
  journal={Nat. Nanotechnol.},
  doi={10.1038/nnano.2013.232},
  volume={8},
  number={12},
  pages={923-927},
  year={2013},
  publisher={Nature Publishing Group}
}

%Communication via interconnects - free-space
@article{bagci2014optical,
  title={Optical {D}etection of {R}adio {W}aves {T}hrough a {N}anomechanical {T}ransducer},
  author={Bagci, Tolga and Simonsen, Anders and Schmid, Silvan and Villanueva, Luis G and Zeuthen, Emil and Appel, J{\"u}rgen and Taylor, Jacob M and S{\o}rensen, A and Usami, Koji and Schliesser, Albert and others},
  journal={Nature},
  doi={10.1063/1.4862296},
  volume={507},
  number={7490},
  pages={81--85},
  year={2014},
  publisher={Nature Publishing Group}
}

%Poisson's Ratio of Black Phosphorus
@article{Wei2014BP,
   author = {Wei, Qun and Peng, Xihong},
   title = {Superior {M}echanical {F}lexibility of {P}hosphorene and {F}ew-{L}ayer {B}lack {P}hosphorus},
   journal = {Appl. Phys. Lett. },
   volume = {104},
   pages = {251915},
   number = {25},
   ISSN = {0003-6951
1077-3118},
   DOI = {10.1063/1.4885215},
   year = {2014},
   type = {Journal Article}
}

%Black Phosphorus 1L thickness
@article{Xia2014BP,
   author = {Xia, F. and Wang, H. and Jia, Y.},
   title = {Rediscovering {B}lack {P}hosphorus as an {A}nisotropic {L}ayered {M}aterial for {O}ptoelectronics and {E}lectronics},
   journal = {Nat. Commun.},
   volume = {5},
   pages = {4458},
   ISSN = {2041-1723 (Electronic)
2041-1723 (Linking)},
   DOI = {10.1038/ncomms5458},
   url = {https://www.ncbi.nlm.nih.gov/pubmed/25041752},
   year = {2014},
   type = {Journal Article}
}

%Communication via free-space-aluminum
@article{andrews2014bidirectional,
  title={Bidirectional and {E}fficient {C}onversion between {M}icrowave and {O}ptical {L}ight},
  author={Andrews, Reed W and Peterson, Robert W and Purdy, Tom P and Cicak, Katarina and Simmonds, Raymond W and Regal, Cindy A and Lehnert, Konrad W},
  journal={Nat. Phys.},
  doi={10.1038/nphys2911},
  volume={10},
  number={4},
  pages={321--326},
  year={2014},
  publisher={Nature Publishing Group}
}

%Nanomechanical Resonators Review
@article{Imboden2014,
title = "Dissipation in Nanoelectromechanical Systems",
journal = "Phys. Rep.",
volume = "534",
number = "3",
pages = "89 - 146",
year = "2014",
issn = "0370-1573",
doi = "10.1016/j.physrep.2013.09.003",
author = "Matthias Imboden and Pritiraj Mohanty",
keywords = "NEMS, Dissipation, Mechanical resonator, Nanotechnology"
}

%Optomechanical Imaging of Modes
@article{Wang2014Spectromicro,
   author = {Wang, Z. and Lee, J. and Feng, P. X.},
   title = {Spatial {M}apping of {M}ultimode {B}rownian {M}otions in {H}igh-{F}requency {S}ilicon {C}arbide {M}icrodisk {R}esonators},
   journal = {Nat. Commun.},
   volume = {5},
   pages = {5158},
   ISSN = {2041-1723 (Electronic)
2041-1723 (Linking)},
   DOI = {10.1038/ncomms6158},
   url = {https://www.ncbi.nlm.nih.gov/pubmed/25399871},
   year = {2014},
   type = {Journal Article}
}

%Review on Cavity Optomechanics
@article{Aspelmeyer2014CavityOpt,
   author = {Aspelmeyer, Markus and Kippenberg, Tobias J. and Marquardt, Florian},
   title = {Cavity {O}ptomechanics},
   journal = {Rev. Mod. Phys.},
   volume = {86},
   number = {4},
   pages = {1391-1452},
   ISSN = {0034-6861
1539-0756},
   DOI = {10.1103/RevModPhys.86.1391},
   year = {2014},
   type = {Journal Article}
}

%Gate tunability of Graphene
@article{Weber2014Gr,
   author = {Weber, P. and Guttinger, J. and Tsioutsios, I. and Chang, D. E. and Bachtold, A.},
   title = {Coupling graphene mechanical resonators to superconducting microwave cavities},
   journal = {Nano Lett.},
   volume = {14},
   number = {5},
   pages = {2854-2860},
   ISSN = {1530-6992 (Electronic)
1530-6984 (Linking)},
   DOI = {10.1021/nl500879k},
   url = {https://www.ncbi.nlm.nih.gov/pubmed/24745803},
   year = {2014},
   type = {Journal Article}
}

%TEC and density of MoSe2
@article{Cakir2014mechtherm,
   author = {Çakır, Deniz and Peeters, François M. and Sevik, Cem},
   title = {Mechanical and {T}hermal {P}roperties of h-{MX}$_{2}$ ({M} = {C}r, {M}o, {W}; {X} = {O}, {S}, {S}e, {T}e) {M}onolayers: {A} {C}omparative {S}tudy},
   journal = {Appl. Phys. Lett.},
   volume = {104},
   number = {20},
   pages = {203110},
   ISSN = {0003-6951
1077-3118},
   DOI = {10.1063/1.4879543},
   year = {2014},
   type = {Journal Article}
}

%Deterministic Transfer Process
@article{CGomez2014PDMS,
   author = {Castellanos-Gomez, Andres and Buscema, Michele and Molenaar, Rianda and Singh, Vibhor and Janssen, Laurens and van der Zant, Herre S. J. and Steele, Gary A.},
   title = {Deterministic {T}ransfer of {T}wo-{D}imensional {M}aterials by {A}ll-{D}ry {V}iscoelastic {S}tamping},
   journal = {2D Mater.},
   volume = {1},
   number = {1},
   pages = {011002},
   ISSN = {2053-1583},
   DOI = {10.1088/2053-1583/1/1/011002},
   year = {2014},
   type = {Journal Article}
}

%Pull in instability at 1/3 of the gap height
@article{Zhang2014Pull,
   author = {Zhang, Wen-Ming and Yan, Han and Peng, Zhi-Ke and Meng, Guang},
   title = {Electrostatic {P}ull-in {I}nstability in {MEMS/NEMS}: {A} {R}eview},
   journal = {Sens. Actuators A: Phys.},
   volume = {214},
   pages = {187-218},
   ISSN = {09244247},
   DOI = {10.1016/j.sna.2014.04.025},
   year = {2014},
   type = {Journal Article}
}

%Thickness of MoSe2 1L
@article{Shaw2015MoSe2Thick,
   author = {Shaw, Jonathan C. and Zhou, Hailong and Chen, Yu and Weiss, Nathan O. and Liu, Yuan and Huang, Yu and Duan, Xiangfeng},
   title = {Chemical {V}apor {D}eposition {G}rowth of {M}onolayer {M}o{S}e$_{2}$ {N}anosheets},
   journal = {Nano Res.},
   volume = {7},
   number = {4},
   pages = {511-517},
   ISSN = {1998-0124
1998-0000},
   DOI = {10.1007/s12274-014-0417-z},
   year = {2015},
   type = {Journal Article}
}

@article{Kokkonen2015,
   author = {Kokkonen, K. and Lipiainen, L. and Shavrin, I. and Novotny, S. and Kaivola, M. and Ludvigsen, H.},
   title = {Characterization of Surface Acoustic Waves by Stroboscopic White-Light Interferometry},
   journal = {Opt. Express},
   volume = {23},
   number = {8},
   pages = {9690-5},
   ISSN = {1094-4087 (Electronic)
1094-4087 (Linking)},
   DOI = {10.1364/OE.23.009690},
   url = {https://www.ncbi.nlm.nih.gov/pubmed/25969006},
   year = {2015},
   type = {Journal Article}
}

%Out of plane thermal conductivity of black phosphorus
@article{Jang2015BP,
   author = {Jang, H. and Wood, J. D. and Ryder, C. R. and Hersam, M. C. and Cahill, D. G.},
   title = {Anisotropic Thermal Conductivity of Exfoliated Black Phosphorus},
   journal = {Adv Mater},
   volume = {27},
   number = {48},
   pages = {8017-22},
   ISSN = {1521-4095 (Electronic)
0935-9648 (Linking)},
   DOI = {10.1002/adma.201503466},
   url = {https://www.ncbi.nlm.nih.gov/pubmed/26516073},
   year = {2015},
   type = {Journal Article}
}

%Thermal Induced Tension MoS2
@article{Liu2015MoS2,
   author = {Liu, C. H. and Kim, I. S. and Lauhon, L. J.},
   title = {Optical {C}ontrol of {M}echanical {M}ode-{C}oupling within a {M}o{S}$_{2}$ {R}esonator in the {S}trong-{C}oupling {R}egime},
   journal = {Nano Lett.},
   volume = {15},
   number = {10},
   pages = {6727-31},
   ISSN = {1530-6992 (Electronic)
1530-6984 (Linking)},
   DOI = {10.1021/acs.nanolett.5b02586},
   url = {https://www.ncbi.nlm.nih.gov/pubmed/26356284},
   year = {2015},
   type = {Journal Article}
}

%Definition of 1D Thermal Strain
@book{Murakami2015,
   author = {Murakami, Yukitaka},
   title = {Theory of elasticity and stress concentration},
   publisher = {Wiley},
   address = {Chichester, West Sussex, United Kingdom},
   DOI = {10.1002/9781119274063},
   year = {2017},
   type = {Book}
}

%Out of plane thermal conductivity of BP
@article{Jang2015OP,
   author = {Jang, H. and Wood, J. D. and Ryder, C. R. and Hersam, M. C. and Cahill, D. G.},
   title = {Anisotropic Thermal Conductivity of Exfoliated Black Phosphorus},
   journal = {Adv Mater},
   volume = {27},
   number = {48},
   pages = {8017-22},
   ISSN = {1521-4095 (Electronic)
0935-9648 (Linking)},
   DOI = {10.1002/adma.201503466},
   url = {https://www.ncbi.nlm.nih.gov/pubmed/26516073},
   year = {2015},
   type = {Journal Article}
}

@article{Ding2015OP,
   author = {Ding, Z. and Jiang, J. W. and Pei, Q. X. and Zhang, Y. W.},
   title = {In-{P}lane and {C}ross-{P}lane {T}hermal {C}onductivities of {M}olybdenum {D}isulfide},
   journal = {Nanotechnology},
   volume = {26},
   number = {6},
   pages = {065703},
   ISSN = {1361-6528 (Electronic)
0957-4484 (Linking)},
   DOI = {10.1088/0957-4484/26/6/065703},
   url = {https://www.ncbi.nlm.nih.gov/pubmed/25597653},
   year = {2015},
   type = {Journal Article}
}

%Out of plane heating between monolayer and bilayer MoS2 - this is interface heating (dissimilar materials)
@article{Zhang2015kappa,
   author = {Zhang, X. and Sun, D. and Li, Y. and Lee, G. H. and Cui, X. and Chenet, D. and You, Y. and Heinz, T. F. and Hone, J. C.},
   title = {Measurement of {L}ateral and {I}nterfacial {T}hermal {C}onductivity of {S}ingle- and {B}ilayer {M}oS$_{2}$ and MoSe$_{2}$ {U}sing {R}efined {O}ptothermal {R}aman {T}echnique},
   journal = {ACS Appl. Mater. Interfaces},
   volume = {7},
   number = {46},
   pages = {25923-9},
   ISSN = {1944-8252 (Electronic)
1944-8244 (Linking)},
   DOI = {10.1021/acsami.5b08580},
   url = {https://www.ncbi.nlm.nih.gov/pubmed/26517143},
   year = {2015},
   type = {Journal Article}
}

%Density of Black Phosphorus
%Black Phosphorus Density
@article{Liu2015BP,
   author = {Liu, H. and Du, Y. and Deng, Y. and Ye, P. D.},
   title = {Semiconducting {B}lack {P}hosphorus: {S}ynthesis, {T}ransport {P}roperties and {E}lectronic {A}pplications},
   journal = {Chem. Soc. Rev.},
   volume = {44},
   number = {9},
   pages = {2732-2743},
   ISSN = {1460-4744 (Electronic)
0306-0012 (Linking)},
   DOI = {10.1039/c4cs00257a},
   url = {https://www.ncbi.nlm.nih.gov/pubmed/25307017},
   year = {2015},
   type = {Journal Article}
}

%Normalized 3D and 2D Values of materials
@article{Liu2015Tension,
   author = {Liu, Kai and Wu, Junqiao},
   title = {Mechanical {P}roperties of {T}wo-{D}imensional {M}aterials and {H}eterostructures},
   journal = {J. Mater. Res.},
   volume = {31},
   number = {07},
   pages = {832-844},
   ISSN = {0884-2914
2044-5326},
   DOI = {10.1557/jmr.2015.324},
   year = {2015},
   type = {Journal Article}
}

%Black Phosphorus Refractive Index Database
@article{Wang2016AdvancesBP,
   author = {Wang, Xiaomu and Lan, Shoufeng},
   title = {Optical {P}roperties of {B}lack {P}hosphorus},
   journal = {Adv. Opt. Photonics},
   volume = {8},
   number = {4},
   pages = {618-655},
   ISSN = {1943-8206},
   DOI = {10.1364/aop.8.000618},
   year = {2016},
   type = {Journal Article}
}

%Density of MoSe2 from Springer for calculations
@Misc{Villars2016MoSe2,
editor="Villars, Pierre
and Cenzual, Karin",
title="MoSe$_{2}$ Crystal Structure: Datasheet from ``PAULING FILE Multinaries Edition -- 2012'' in Springer Materials",
publisher="Springer-Verlag Berlin Heidelberg {\&} Material Phases Data System (MPDS), Switzerland {\&} National Institute for Materials Science (NIMS), Japan",
note="Copyright 2016 Springer-Verlag Berlin Heidelberg {\&} Material Phases Data System (MPDS), Switzerland {\&} National Institute for Materials Science (NIMS), Japan (https://materials.springer.com/isp/crystallographic/docs/sd{\_}0454362)",
url="https://materials.springer.com/isp/crystallographic/docs/sd_0454362"
}

%Recursive Relation Approach
@book{orfanidis_2016, 
place={New Brunswick, NJ}, 
title={Electromagnetic Waves and Antennas}, 
url={http://eceweb1.rutgers.edu/~orfanidi/ewa/}, 
publisher={Rutgers University}, 
author={Orfanidis, Sophocles}, 
year={2016}
}

%Data Analysis
@article{Vainsencher2016Bidirec,
   author = {Vainsencher, Amit and Satzinger, K. J. and Peairs, G. A. and Cleland, A. N.},
   title = {Bi-{D}irectional {C}onversion {B}etween {M}icrowave and {O}ptical {F}requencies in a {P}iezoelectric {O}ptomechanical {D}evice},
   journal = {Appl. Phys. Lett.},
   volume = {109},
   number = {3},
   pages = {033107},
   ISSN = {0003-6951
1077-3118},
   DOI = {10.1063/1.4955408},
   year = {2016},
   type = {Journal Article}
}

%Tunable 2D material resonator
@article{weber2016force,
   author = {Weber, P. and Guttinger, J. and Noury, A. and Vergara-Cruz, J. and Bachtold, A.},
   title = {Force {S}ensitivity of {M}ultilayer {G}raphene {O}ptomechanical {D}evices},
   journal = {Nat. Commun.},
   volume = {7},
   pages = {12496},
   ISSN = {2041-1723 (Electronic)
2041-1723 (Linking)},
   DOI = {10.1038/ncomms12496},
   url = {https://www.ncbi.nlm.nih.gov/pubmed/27502017},
   year = {2016},
   type = {Journal Article}
}

@article{cartamil2016colorimetry,
  title={Colorimetry {T}echnique for {S}calable {C}haracterization of {S}uspended {G}raphene},
  author={Cartamil-Bueno, Santiago J and Steeneken, Peter G and Centeno, Alba and Zurutuza, Amaia and van der Zant, Herre SJ and Houri, Samer},
  journal={Nano Lett.},
  doi={10.1021/acs.nanolett.6b02416},
  volume={16},
  number={11},
  pages={6792-6796},
  year={2016},
  publisher={ACS Publications}
}

%Out-of-plane thermal conductivity of bulk MoS2
@article{Gu2016Crossplane,
   author = {Gu, Xiaokun and Li, Baowen and Yang, Ronggui},
   title = {Layer {T}hickness-{D}ependent {P}honon {P}roperties and {T}hermal {C}onductivity of {M}o{S}$_{2}$},
   journal = {J. Appl. Phys.},
   volume = {119},
   number = {8},
   pages = {085106},
   ISSN = {0021-8979
1089-7550},
   DOI = {10.1063/1.4942827},
   year = {2016},
   type = {Journal Article}
}

%Spatial Modes with driven modes, requested for citation from reviewer 2 for spatial dependence (schmid)
@article{de2016tunable,
  title={Tunable {P}honon-{C}avity {C}oupling in {G}raphene {M}embranes},
  author={De Alba, Robert and Massel, Francesco and Storch, Isaac R and Abhilash, TS and Hui, Aaron and McEuen, Paul L and Craighead, Harold G and Parpia, Jeevak M},
  journal={Nat. Nanotechnol.},
  doi={10.1038/nnano.2016.86},
  volume={11},
  number={9},
  pages={741-746},
  year={2016},
  publisher={Nature Publishing Group}
}

%MoSe2 Poisson's Ratio
@misc{2014PerssonMoSe2,
    author = {Persson, Kristin},
    title = {Materials {D}ata on {M}o{S}e$_{2}$ (SG:194) by {M}aterials {P}roject},
    author = {Persson, Kristin},
    doi = {10.17188/1191826},
    place = {United States},
    year = {2014},
    month = {11}
}

%Poisson Ratio of NbSe2
@misc{2016PerssonPoisson,
    title = {Materials Data on {N}b{S}e$_{2}$ (SG:194) by {M}aterials {P}roject},
    author = {Persson, Kristin},
    doi = {10.17188/1197331},
    place = {United States},
    year = {2016},
    month = {2}
}

%Spatial Modes of Driven Graphene Flakes
@article{Davidovikj2016Visual,
   author = {Davidovikj, D. and Slim, J. J. and Cartamil-Bueno, S. J. and van der Zant, H. S. and Steeneken, P. G. and Venstra, W. J.},
   title = {Visualizing the {M}otion of {G}raphene {N}anodrums},
   journal = {Nano Lett.},
   volume = {16},
   number = {4},
   pages = {2768-2773},
   ISSN = {1530-6992 (Electronic)
1530-6984 (Linking)},
   DOI = {10.1021/acs.nanolett.6b00477},
   url = {https://www.ncbi.nlm.nih.gov/pubmed/26954525},
   year = {2016},
   type = {Journal Article}
}

%Interferometric Pathways
@article{wang2016interferometric,
   author = {Wang, Z. and Feng, P. X.},
   title = {Interferometric {M}otion {D}etection in {A}tomic {L}ayer {2D} {N}anostructures: {V}isualizing {S}ignal {T}ransduction {E}fficiency and {O}ptimization {P}athways},
   journal = {Sci. Rep.},
   volume = {6},
   pages = {28923},
   ISSN = {2045-2322 (Electronic)
2045-2322 (Linking)},
   DOI = {10.1038/srep28923},
   url = {https://www.ncbi.nlm.nih.gov/pubmed/27464908},
   year = {2016},
   type = {Journal Article}
}

%Damped Resonator Fit
@book{Schmid2016Fund,
   author = {Schmid, Silvan and Villanueva, Luis Guillermo and Roukes, Michael Lee},
   title = {Fundamentals of {N}anomechanical {R}esonators},
   publisher = {Springer Nature},
   address = {Switzerland},
   pages = {183},
   ISBN = {978-3-319-28691-4},
   DOI = {10.1007/978-3-319-28691-4},
   year = {2016},
   type = {Book}
}

%Light-Induced Heating on NbSe2
@article{Taghinejad2016Light,
   author = {Taghinejad, Hossein and Taghinejad, Mohammad and Tarasov, Alexey and Tsai, Meng-Yen and Hosseinnia, Amir H. and Moradinejad, Hesam and Campbell, Philip M. and Eftekhar, Ali A. and Vogel, Eric M. and Adibi, Ali},
   title = {Resonant Light-Induced Heating in Hybrid Cavity-Coupled 2D Transition-Metal Dichalcogenides},
   journal = {ACS Photonics},
   volume = {3},
   number = {4},
   pages = {700-707},
   ISSN = {2330-4022
2330-4022},
   DOI = {10.1021/acsphotonics.6b00085},
   year = {2016},
   type = {Journal Article}
}

%Thermal Expansion Equation
@article{Morell2016WSe2,
   author = {Morell, N. and Reserbat-Plantey, A. and Tsioutsios, I. and Schadler, K. G. and Dubin, F. and Koppens, F. H. and Bachtold, A.},
   title = {High {Q}uality {F}actor {M}echanical {R}esonators {B}ased on {WS}e$_{2}$ {M}onolayers},
   journal = {Nano Lett.},
   volume = {16},
   number = {8},
   pages = {5102-5108},
   ISSN = {1530-6992 (Electronic)
1530-6984 (Linking)},
   DOI = {10.1021/acs.nanolett.6b02038},
   url = {https://www.ncbi.nlm.nih.gov/pubmed/27459399},
   year = {2016},
   type = {Journal Article}
}

%Reference on Radiation Pressure
@book{Hecht2017Rad,
   author = {Hecht, Eugene},
   title = {Optics},
   publisher = {Pearson Education Limited},
   address = {Essex, England},
   edition = {5th},
   pages = {67},
   ISBN = {978-1-292-09693-3},
   year = {2017},
   type = {Book}
}

%Pini Determination of Thickness and Spacer Height using Contrast in MEMS
@article{Pini2017Opto,
   author = {Pini, Valerio and Ramos, Daniel and Dominguez, Carmen M. and Ruz, Jose Jaime and Malvar, Oscar and Kosaka, Priscila M. and Davis, Zachary J. and Tamayo, Javier and Calleja, Montserrat},
   title = {Optimization of the {R}eadout of {M}icrodrum {O}ptomechanical {R}esonators},
   journal = {Microelectron. Eng.},
   volume = {183-184},
   pages = {37-41},
   ISSN = {01679317},
   DOI = {10.1016/j.mee.2017.10.008},
   year = {2017},
   type = {Journal Article}
}

%Thermal-Induced Tension-1
@article{Davidovikj2017Heating,
   author = {Davidovikj, D. and Poot, M. and Cartamil-Bueno, S. J. and van der Zant, H. S. J. and Steeneken, P. G.},
   title = {On-chip Heaters for Tension Tuning of Graphene Nanodrums},
   journal = {Nano Lett.},
   ISSN = {1530-6992 (Electronic)
1530-6984 (Linking)},
   DOI = {10.1021/acs.nanolett.7b05358},
   url = {https://www.ncbi.nlm.nih.gov/pubmed/29653051},
   year = {2018},
   type = {Journal Article}
}

%Heat Profile of a Drumhead with negligible Convection - we use this for approximation
@article{Kurek2017Heat,
   author = {Kurek, M. and Carnoy, M. and Larsen, P. E. and Nielsen, L. H. and Hansen, O. and Rades, T. and Schmid, S. and Boisen, A.},
   title = {Nanomechanical {I}nfrared {S}pectroscopy with {V}ibrating {F}ilters for {P}harmaceutical {A}nalysis},
   journal = {Angew. Chem., Int. Ed.},
   volume = {56},
   number = {14},
   pages = {3901-3905},
   ISSN = {1521-3773 (Electronic)
1433-7851 (Linking)},
   DOI = {10.1002/anie.201700052},
   url = {https://www.ncbi.nlm.nih.gov/pubmed/28266106},
   year = {2017},
   type = {Journal Article}
}

%Supporting Heat Profile of Drumhead - we use this for approximation
@phdthesis{Kurek2017Thesis,
   author = {Kurek, Maksymillian},
   title = {Photothermal {IR} {S}pectroscopy with {P}erforated {M}embrane {M}icromechanical {R}esonators},
   school = {Technical University of Denmark},
   pages = {12-15},
   type = {PhD Thesis},
   year = {2017},
   url = {https://orbit.dtu.dk/en/publications/photothermal-ir-spectroscopy-with-perforated-membrane-micromechan}
}

%Quantum Effects
@article{Purdy2017QuantCorr,
   author = {Purdy, T. P. and Grutter, K. E. and Srinivasan, K. and Taylor, J. M.},
   title = {Quantum {C}orrelations from a {R}oom-{T}emperature {O}ptomechanical {C}avity},
   journal = {Science},
   volume = {356},
   pages = {1265-1268},
   DOI = {10.1126/science.aag1407},
   year = {2017},
   type = {Journal Article}
}

%For Physical Meaning
@phdthesis{Davidovikj2017Thesis,
   author = {Davidovikj, Dejan},
   title = {Two-dimensional membranes in motion},
   school = {Delft University of Technology},
   type = {Ph.{D}. thesis},
   DOI = {10.4233/uuid:4a4d296b-4db4-47ef-835e-b6d445b654d4},
   year = {2017}
}

@article{Zheng2017Hexagonal,
   author = {Zheng, Xu-Qian and Lee, Jaesung and Feng, Philip X. L.},
   title = {Hexagonal {B}oron {N}itride {N}anomechanical {R}esonators with {S}patially {V}isualized {M}otion},
   journal = {Microsyst. Nanoeng.},
   volume = {3},
   pages = {17038},
   ISSN = {2055-7434},
   DOI = {10.1038/micronano.2017.38},
   year = {2017},
   type = {Journal Article}
}

%Description of a cantilever beam with undercut
@article{Fishlock2017Graphite,
   author = {Fishlock, S. J. and O’Shea, S. J. and McBride, J. W. and Chong, H. M. H. and Pu, S. H.},
   title = {Fabrication and {C}haracterisation of {N}anocrystalline {G}raphite {MEMS} {R}esonators using a {G}eometric {D}esign to {C}ontrol {B}uckling},
   journal = {J. Micromech. Microeng.},
   volume = {27},
   number = {9},
   pages = {095015},
   ISSN = {0960-1317
1361-6439},
   DOI = {10.1088/1361-6439/aa7ebb},
   year = {2017},
   type = {Journal Article}
}

%Thermal Conductivity of Bulk NbSe2
@phdthesis{Lien2017,
   author = {Lien, Huai-Hsun},
   title = {Thermal {C}onductivity of {T}hin-{F}ilm {N}iobium {D}iselenide From {T}emperature {D}ependent {R}aman},
   university = {Cornell University},
   pages = {36},
   year = {2017},
   type = {Master Thesis},
   url = {https://doi.org/10.7298/X4RR1WD6}
}

%Nonlinear Force
@article{Davidovikj2017Nonlinear,
   author = {Davidovikj, D. and Alijani, F. and Cartamil-Bueno, S. J. and van der Zant, H. S. J. and Amabili, M. and Steeneken, P. G.},
   title = {Nonlinear {D}ynamic {C}haracterization of {T}wo-{D}imensional {M}aterials},
   journal = {Nat. Commun.},
   volume = {8},
   number = {1},
   pages = {1253},
   ISSN = {2041-1723 (Electronic)
2041-1723 (Linking)},
   DOI = {10.1038/s41467-017-01351-4},
   url = {https://www.ncbi.nlm.nih.gov/pubmed/29093446},
   year = {2017},
   type = {Journal Article}
}

%Ion_beam_review
@article{Li2017FIB,
   author = {Li, Ziqi and Chen, Feng},
   title = {Ion {B}eam {M}odification of {T}wo-{D}imensional {M}aterials: {C}haracterization, {P}roperties, and {A}pplications},
   journal = {Appl. Phys. Rev.},
   volume = {4},
   number = {1},
   pages = {011103},
   ISSN = {1931-9401},
   DOI = {10.1063/1.4977087},
   year = {2017},
   type = {Journal Article}
}

%Numerical Modelling of Force Constants for Stressed Drumheads - force corrections
@article{Sajadi2017Electrostatic-Force,
   author = {Sajadi, Banafsheh and Alijani, Farbod and Davidovikj, Dejan and Goosen, Johannes and Steeneken, Peter G. and van Keulen, Fred},
   title = {Experimental {C}haracterization of {G}raphene by {E}lectrostatic {R}esonance {F}requency {T}uning},
   journal = {J. Appl. Phys.},
   volume = {122},
   number = {23},
   ISSN = {0021-8979
1089-7550},
   DOI = {10.1063/1.4999682},
   year = {2017},
   type = {Journal Article}
}

%Time constant of laser heated plates
@article{Dolleman2018MoS2,
   author = {Dolleman, Robin J. and Lloyd, David and Lee, Martin and Bunch, J. Scott and van der Zant, Herre S. J. and Steeneken, Peter G.},
   title = {Transient thermal characterization of suspended monolayer 
MoS2},
   journal = {Physical Review Materials},
   volume = {2},
   number = {11},
   ISSN = {2475-9953},
   DOI = {10.1103/PhysRevMaterials.2.114008},
   year = {2018},
   type = {Journal Article}
}

%Nanomechanical Membranes with Gold Nanoparticles - suggested citation by Reviewer 2, Ramos
@article{Ramos2018Plasmon,
   author = {Ramos, D. and Malvar, O. and Davis, Z. J. and Tamayo, J. and Calleja, M.},
   title = {Nanomechanical {P}lasmon {S}pectroscopy of {S}ingle {G}old {N}anoparticles},
   journal = {Nano Lett.},
   volume = {18},
   number = {11},
   pages = {7165-7170},
   ISSN = {1530-6992 (Electronic)
1530-6984 (Linking)},
   DOI = {10.1021/acs.nanolett.8b03236},
   url = {https://www.ncbi.nlm.nih.gov/pubmed/30339403},
   year = {2018},
   type = {Journal Article}
}

%Visualization via Optical Modes
@article{Kim2018,
author = {Kim, SunPhil and Yu, Jaehyung and van der Zande, Arend M.},
title = {Nano-{E}lectromechanical {D}rumhead {R}esonators from {T}wo-{D}imensional {M}aterial {B}imorphs},
journal = {Nano Lett.},
volume = {18},
number = {11},
pages = {6686-6695},
year = {2018},
doi = {10.1021/acs.nanolett.8b01926}
}

%Dynamic Range of Nanomechanical Resonators - can be used to give info to static deflection
@article{lee2018electrically,
  title={Electrically Tunable Single-and Few-Layer MoS$_{2}$ Nanoelectromechanical Systems with Broad Dynamic Range},
  author={Lee, Jaesung and Wang, Zenghui and He, Keliang and Yang, Rui and Shan, Jie and Feng, Philip X-L},
  journal={Sci. Adv.},
  doi={10.1126/sciadv.aao6653},
  volume={4},
  number={3},
  pages={eaao6653},
  year={2018},
  publisher={American Association for the Advancement of Science}
}

%Book on equations of motion.
@book{Huang2018mems,
   author = {Huang, Q.-A.},
   title = {Micro Electro Mechanical Systems},
   publisher = {Springer},
   pages = {1470},
   year = {2018},
   type = {Book}
}

%Equation for Electrothermal Induced Temperature
@article{Ye2018Therm,
   author = {Ye, F. and Lee, J. and Feng, P. X.},
   title = {Electrothermally {T}unable {G}raphene {R}esonators {O}perating at {V}ery {H}igh {T}emperature up to 1200 {K}},
   journal = {Nano Lett.},
   volume = {18},
   number = {3},
   pages = {1678-1685},
   ISSN = {1530-6992 (Electronic)
1530-6984 (Linking)},
   DOI = {10.1021/acs.nanolett.7b04685},
   url = {https://www.ncbi.nlm.nih.gov/pubmed/29385804},
   year = {2018},
   type = {Journal Article}
}

%Refractive Index of 1L, 2L, 3L and Bulk NbSe2
@article{hill2018comprehensive,
  title={Comprehensive {O}ptical {C}haracterization of {A}tomically {T}hin {N}b{S}e$_{2}$},
  author={Hill, Heather M. and Rigosi, Albert F and Krylyuk, Sergiy and Tian, Jifa and Nguyen, Nhan V. and Davydov, Albert V. and Newell, David B. and Walker, Angela R. Hight},
  journal={Phys. Rev. B.},
  doi={10.1103/PhysRevB.98.165109},
  volume={98},
  number={16},
  pages={165109},
  year={2018},
  publisher={APS}
}

%Dynamic Photothermal Force
@article{chen2018vibration,
  title={Vibration {D}etection {S}chemes {B}ased on {A}bsorbance {T}uning in {M}onolayer {M}olybdenum {D}isulfide {M}echanical {R}esonators},
  author={Chen, Fengnan and Yang, Chen and Mao, Wenjing and Lu, Heng and Sch{\"a}dler, Kevin G and Reserbat-Plantey, Antoine and Osmond, Johann and Cao, Guoyang and Li, Xiaofeng and Wang, Chinhua and others},
  journal={2D Mater.},
  volume={6},
  number={1},
  pages={011003},
  DOI = {10.1088/2053-1583/aae5b7},
  year={2018},
  publisher={IOP Publishing}
}

%Compressive Stress of a Device
@article{Islam2018Ani,
   author = {Islam, A. and van den Akker, A. and Feng, P. X.},
   title = {Anisotropic {T}hermal {C}onductivity of {S}uspended {B}lack {P}hosphorus {P}robed by {O}pto-{T}hermomechanical {R}esonance {S}pectromicroscopy},
   journal = {Nano Lett. },
   volume = {18},
   pages = {7683 - 7691},
   ISSN = {1530-6992 (Electronic)
1530-6984 (Linking)},
   DOI = {10.1021/acs.nanolett.8b03333},
   url = {https://www.ncbi.nlm.nih.gov/pubmed/30372081},
   year = {2018},
   type = {Journal Article}
}

@article{Mei2018Fit,
   author = {Mei, T. and Lee, J. and Xu, Y. and Feng, P. X.},
   title = {Frequency Tuning of Graphene Nanoelectromechanical Resonators via Electrostatic Gating},
   journal = {Micromachines (Basel)},
   volume = {9},
   number = {6},
   ISSN = {2072-666X (Print)
2072-666X (Linking)},
   DOI = {10.3390/mi9060312},
   url = {https://www.ncbi.nlm.nih.gov/pubmed/30424245},
   year = {2018},
   type = {Journal Article}
}


%NOEMS
@article{Midolo2018NOEMS,
   author = {Midolo, L. and Schliesser, A. and Fiore, A.},
   title = {Nano-{O}pto-{E}lectro-{M}echanical {S}ystems},
   journal = {Nat. Nanotechnol.},
   volume = {13},
   number = {1},
   pages = {11-18},
   ISSN = {1748-3395 (Electronic)
1748-3387 (Linking)},
   DOI = {10.1038/s41565-017-0039-1},
   url = {https://www.ncbi.nlm.nih.gov/pubmed/29317788},
   year = {2018},
   type = {Journal Article}
}

%Improved free-space optics and connectivity
@article{Higginbotham2018EO,
   author = {Higginbotham, A. P. and Burns, P. S. and Urmey, M. D. and Peterson, R. W. and Kampel, N. S. and Brubaker, B. M. and Smith, G. and Lehnert, K. W. and Regal, C. A.},
   title = {Harnessing {E}lectro-{O}ptic {C}orrelations in an {E}fficient {M}echanical {C}onverter},
   journal = {Nat. Phys.},
   volume = {14},
   number = {10},
   pages = {1038-1042},
   ISSN = {1745-2473
1745-2481},
   DOI = {10.1038/s41567-018-0210-0},
   year = {2018},
   type = {Journal Article}
}

%On strain impact on refractive index - for MoSe2 analysis
@article{Darvishzadeh2018Strain,
   author = {Darvishzadeh, Asma and Alharbi, Naif and Mosavi, Amir and Gorji, Nima E.},
   title = {Modeling the {S}train {I}mpact on {R}efractive {I}ndex and {O}ptical {T}ransmission {R}ate},
   journal = {Physica B: Condens. Matter},
   volume = {543},
   pages = {14-17},
   ISSN = {09214526},
   DOI = {10.1016/j.physb.2018.05.001},
   year = {2018},
   type = {Journal Article}
}

%Credible Source of Calculated NbSe2 Thermal Conductivity
@phdthesis{Ferreiro2019,
   author = {Ferreiro, Jorge Morales},
   title = {Experimental and {S}imulation {S}tudy of {E}lectron and {P}honon {P}roperties in {C}rystalline {M}aterials},
   school = {University of Notre Dame},
   pages = {52},
   type = {PhD Thesis},
   year = {2019},
   url={https://curate.nd.edu/show/vq27zk55530}
}

%Source for MoSe2-1L Refractive Index
@article{Hsu2019Thickness-Dependent,
   author = {Hsu, Chunwei and Frisenda, Riccardo and Schmidt, Robert and Arora, Ashish and Vasconcellos, Steffen Michaelis and Bratschitsch, Rudolf and Zant, Herre S. J. and Castellanos‐Gomez, Andres},
   title = {Thickness‐{D}ependent {R}efractive {I}ndex of 1{L}, 2{L}, and 3{L} {M}o{S}$_{2}$, {M}o{S}e$_{2}$, {WS}$_{2}$, and {WS}e$_{2}$},
   journal = {Adv. Opt. Mater.},
   volume = {7},
   number = {13},
   pages = {1900239},
   ISSN = {2195-1071
2195-1071},
   DOI = {10.1002/adom.201900239},
   year = {2019},
   type = {Journal Article}
}

%Critical work on Bolometer
@article{Blaikie2019GrBol,
   author = {Blaikie, A. and Miller, D. and Aleman, B. J.},
   title = {A {F}ast and {S}ensitive {R}oom-{T}emperature {G}raphene {N}anomechanical {B}olometer},
   journal = {Nat. Commun.},
   volume = {10},
   number = {1},
   pages = {4726},
   ISSN = {2041-1723 (Electronic)
2041-1723 (Linking)},
   DOI = {10.1038/s41467-019-12562-2},
   url = {https://www.ncbi.nlm.nih.gov/pubmed/31624243},
   year = {2019},
   type = {Journal Article}
}

%FIB_NbSe2
@article{Tomori2019FIB,
   author = {Tomori, Hikari and Hoshi, Naoki and Inoue, Dai and Kanda, Akinobu},
   title = {Influence of {F}ocused-{I}on-{B}eam {M}icrofabrication on {S}uperconducting {T}ransition in {E}xfoliated {T}hin {F}ilms of {L}ayered {S}uperconductor {N}b{S}e$_{2}$},
   journal = {J. Phys.: Conf. Ser.},
   volume = {1293},
   number = {1},
   pages = {012006},
   ISSN = {1742-6588
1742-6596},
   DOI = {10.1088/1742-6596/1293/1/012006},
   year = {2019},
   type = {Journal Article}
}

%Superconducting single photon detector from NbSe2
@article{Orchin2019,
   author = {Orchin, G. J. and De Fazio, D. and Di Bernardo, A. and Hamer, M. and Yoon, D. and Cadore, A. R. and Goykhman, I. and Watanabe, K. and Taniguchi, T. and Robinson, J. W. A. and Gorbachev, R. V. and Ferrari, A. C. and Hadfield, R. H.},
   title = {Niobium {D}iselenide {S}uperconducting {P}hotodetectors},
   journal = {Appl. Phys. Lett.},
   volume = {114},
   number = {25},
   pages = {251103},
   ISSN = {0003-6951
1077-3118},
   DOI = {10.1063/1.5097389},
   year = {2019},
   type = {Journal Article}
}

@article{Matheny2019Exotic,
   author = {Matheny, M. H. and Emenheiser, J. and Fon, W. and Chapman, A. and Salova, A. and Rohden, M. and Li, J. and Hudoba de Badyn, M. and Posfai, M. and Duenas-Osorio, L. and Mesbahi, M. and Crutchfield, J. P. and Cross, M. C. and D'Souza, R. M. and Roukes, M. L.},
   title = {Exotic {S}tates in a {S}imple {N}etwork of {N}anoelectromechanical {O}scillators},
   journal = {Science},
   volume = {363},
   pages = {1057},
   number = {6431},
   ISSN = {1095-9203 (Electronic)
0036-8075 (Linking)},
   DOI = {10.1126/science.aav7932},
   url = {https://www.ncbi.nlm.nih.gov/pubmed/30846570},
   year = {2019},
   type = {Journal Article}
}

%Nonlinearity
@article{Yang2019SpaMod,
   author = {Yang, F. and Rochau, F. and Huber, J. S. and Brieussel, A. and Rastelli, G. and Weig, E. M. and Scheer, E.},
   title = {Spatial Modulation of Nonlinear Flexural Vibrations of Membrane Resonators},
   journal = {Phys. Rev. Lett.},
   volume = {122},
   number = {15},
   pages = {154301},
   ISSN = {1079-7114 (Electronic)
0031-9007 (Linking)},
   DOI = {10.1103/PhysRevLett.122.154301},
   url = {https://www.ncbi.nlm.nih.gov/pubmed/31050522},
   year = {2019},
   type = {Journal Article}
}

%Characteristic of FP cavity, advantages and merits
@article{deAlba2019Abs,
   author = {De Alba, Roberto and Wallin, Christopher B. and Holland, Glenn and Krylov, Slava and Ilic, B. Robert},
   title = {Absolute deflection measurements in a micro- and nano-electromechanical Fabry-Perot interferometry system},
   journal = {Journal of Applied Physics},
   volume = {126},
   number = {1},
   ISSN = {0021-8979
1089-7550},
   DOI = {10.1063/1.5094743},
   year = {2019},
   type = {Journal Article}
}

%MoSe2 Parameter

@article{Morell2019MoSe2,
   author = {Morell, N. and Tepsic, S. and Reserbat-Plantey, A. and Cepellotti, A. and Manca, M. and Epstein, I. and Isacsson, A. and Marie, X. and Mauri, F. and Bachtold, A.},
   title = {Optomechanical {M}easurement of {T}hermal {T}ransport in {T}wo-{D}imensional {M}oSe$_{2}$ {L}attices},
   journal = {Nano Lett.},
   volume = {19},
   pages = {3143-3150},
   ISSN = {1530-6992 (Electronic)
1530-6984 (Linking)},
   DOI = {10.1021/acs.nanolett.9b00560},
   url = {https://www.ncbi.nlm.nih.gov/pubmed/30939027},
   year = {2019},
   type = {Journal Article}
}

%Fabrication of PDMS Stamp Transfer
@article{pande2020ultralow,
  title={Ultralow {S}chottky {B}arriers in {H-BN} {E}ncapsulated {M}onolayer {WS}e$_{2}$ {T}unnel {F}ield-{E}ffect {T}ransistors},
  author={Pande, Gaurav and Siao, Jyun-Yan and Chen, Wei-Liang and Lee, Chien-Ju and Sankar, Raman and Chang, Yu-Ming and Chen, Chii-Dong and Chang, Wen-Hao and Chou, Fang-Cheng and Lin, Minn-Tsong},
  journal={ACS Appl. Mater. Interfaces},
  doi={10.1021/acsami.0c01025},
  volume={12},
  number={16},
  pages={18667-18673},
  year={2020},
  publisher={ACS Publications}
}

%Review on suspended 2D materials
@article{Lemme2020NEMS,
   author = {Lemme, M. C. and Wagner, S. and Lee, K. and Fan, X. and Verbiest, G. J. and Wittmann, S. and Lukas, S. and Dolleman, R. J. and Niklaus, F. and van der Zant, H. S. J. and Duesberg, G. S. and Steeneken, P. G.},
   title = {Nanoelectromechanical {S}ensors {B}ased on {S}uspended 2{D} {M}aterials},
   journal = {Research},
   volume = {2020},
   pages = {8748602},
   ISSN = {2639-5274 (Electronic)
2639-5274 (Linking)},
   DOI = {10.34133/2020/8748602},
   url = {https://www.ncbi.nlm.nih.gov/pubmed/32766550},
   year = {2020},
   type = {Journal Article}
}

%Equation for Membrane Strain
@article{Siskins2020,
   author = {Siskins, M. and Lee, M. and Manas-Valero, S. and Coronado, E. and Blanter, Y. M. and van der Zant, H. S. J. and Steeneken, P. G.},
   title = {Magnetic and {E}lectronic {P}hase {T}ransitions {P}robed by {N}anomechanical {R}esonators},
   journal = {Nat. Commun.},
   volume = {11},
   number = {1},
   pages = {2698},
   ISSN = {2041-1723 (Electronic)
2041-1723 (Linking)},
   DOI = {10.1038/s41467-020-16430-2},
   url = {https://www.ncbi.nlm.nih.gov/pubmed/32483113},
   year = {2020},
   type = {Journal Article}
}

%Strong Optomechanical Coupling
@article{Delic2020RTCooling,
   author = {Delic, Ures and Reseinbauer, Manuel and Dare, Kahan and Grass, David and Vuletic, Vladan and Kiesel, Nikolai and Aspelmeyer, Markus},
   title = {Cooling of a {L}evitated {N}anoparticle to the {M}otional {Q}uantum {G}round {S}tate},
   journal = {Science},
   volume = {367},
   pages = {892-895},
   DOI = {10.1126/science.aba3993},
   year = {2020},
   type = {Journal Article}
}

%Fiber-optic cable detection and manipulation of qubits
@article{Lecocq2021PhotonLink,
   author = {Lecocq, F. and Quinlan, F. and Cicak, K. and Aumentado, J. and Diddams, S. A. and Teufel, J. D.},
   title = {Control and readout of a superconducting qubit using a photonic link},
   journal = {Nature},
   volume = {591},
   number = {7851},
   pages = {575-579},
   ISSN = {1476-4687 (Electronic)
0028-0836 (Linking)},
   DOI = {10.1038/s41586-021-03268-x},
   url = {https://www.ncbi.nlm.nih.gov/pubmed/33762768},
   year = {2021},
   type = {Journal Article}
}

%Fiber-optic to mechanics for detection of MO
@article{Youssefi2021ElectroOpt,
   author = {Youssefi, Amir and Shomroni, Itay and Joshi, Yash J. and Bernier, Nathan R. and Lukashchuk, Anton and Uhrich, Philipp and Qiu, Liu and Kippenberg, Tobias J.},
   title = {A cryogenic electro-optic interconnect for superconducting devices},
   journal = {Nature Electronics},
   volume = {4},
   number = {5},
   pages = {326-332},
   ISSN = {2520-1131},
   DOI = {10.1038/s41928-021-00570-4},
   url = {https://doi.org/10.1038/s41928-021-00570-4},
   year = {2021},
   type = {Journal Article}
}

%Strain-Free Membranes - useful for improvements and recommendations
@article{Zhou2020StrainFree,
   author = {Zhou, J. and Moldovan, N. and Stan, L. and Cai, H. and Czaplewski, D. A. and Lopez, D.},
   title = {Approaching the {S}train-{F}ree {L}imit in {U}ltrathin {N}anomechanical {R}esonators},
   journal = {Nano Lett.},
   volume = {20},
   number = {8},
   pages = {5693-5698},
   ISSN = {1530-6992 (Electronic)
1530-6984 (Linking)},
   DOI = {10.1021/acs.nanolett.0c01027},
   url = {https://www.ncbi.nlm.nih.gov/pubmed/32530287},
   year = {2020},
   type = {Journal Article}
}

%Radiation and Photothermal Forces
@article{Primo2021pthmodelling,
   author = {Primo, André G. and Kersul, Cauê M. and Benevides, Rodrigo and Carvalho, Natália C. and Ménard, Michaël and Frateschi, Newton C. and de Assis, Pierre-Louis and Wiederhecker, Gustavo S. and Mayer Alegre, Thiago P.},
   title = {Accurate {M}odeling and {C}haracterization of {P}hotothermal {F}orces in {O}ptomechanics},
   journal = {APL Photonics},
   volume = {6},
   number = {8},
   pages = {086101},
   ISSN = {2378-0967},
   DOI = {10.1063/5.0055201},
   year = {2021},
   type = {Journal Article}
}

@misc{SupMat,
  author       = {}, 
  title        = {},
  howpublished = {},
  month        = {},
  year         = {},
  note         = {See Supplemental Information at [URL] for experimental and theoretical details}
}

%Generate Arxiv citations: http://www.martin-thoma.de/arxiv.php
@article{esmenda:2020,
   author = {Esmenda, Joshoua Condicion and Aguila, Myrron Albert Callera and Wang, Jyh‐Yang and Lee, Teik‐Hui and Yang, Chi‐Yuan and Lin, Kung‐Hsuan and Chang‐Liao, Kuei‐Shu and Katz, Nadav and Kafanov, Sergey and Pashkin, Yuri A. and Chen, Chii‐Dong},
   title = {Imaging {O}ff‐{R}esonance {N}anomechanical {M}otion as {M}odal {S}uperposition},
   journal = {Adv. Sci.},
   volume = {8},
   number = {13},
   pages = {2005041},
   ISSN = {2198-3844
2198-3844},
   DOI = {10.1002/advs.202005041},
   year = {2021},
   type = {Journal Article}
}

%Square Drumhead Strain due to radiation
@article{Piller2020SiN,
   author = {Piller, Markus and Sadeghi, Pedram and West, Robert G. and Luhmann, Niklas and Martini, Paolo and Hansen, Ole and Schmid, Silvan},
   title = {Thermal {R}adiation {D}ominated {H}eat {T}ransfer in {N}anomechanical {S}ilicon {N}itride {D}rum {R}esonators},
   journal = {Appl. Phys. Lett.},
   volume = {117},
   number = {3},
   pages = {034101},
   ISSN = {0003-6951
1077-3118},
   DOI = {10.1063/5.0015166},
   year = {2020},
   type = {Journal Article}
}

%Thermal Boundary Conductance and COnductivity of PMMA thin films
@article{Sandell2020PMMA,
   author = {Sandell, S. and Maire, J. and Chavez-Angel, E. and Torres, C. M. S. and Kristiansen, H. and Zhang, Z. and He, J.},
   title = {Enhancement of {T}hermal {B}oundary {C}onductance of {M}etal-{P}olymer {S}ystem},
   journal = {Nanomaterials},
   volume = {10},
   number = {4},
   pages = {670},
   ISSN = {2079-4991 (Print)
2079-4991 (Linking)},
   DOI = {10.3390/nano10040670},
   url = {https://www.ncbi.nlm.nih.gov/pubmed/32252435},
   year = {2020},
   type = {Journal Article}
}

%Remarkable UV Response of NbSe2 nanosheet arrays
@article{Hu2020UVphoto,
   author = {Hu, Xin and Xu, Enze and Xiang, Shuguang and Chen, Zhicheng and Zhou, Xue and Wang, Ning and Guo, Hongmei and Ruan, Limin and Hu, Yongbin and Li, Changrun and Liang, Dong and Jiang, Yang and Li, Guohua},
   title = {Synthesis of {N}b{S}e$_{2}$ {S}ingle-{C}rystalline {N}anosheet {A}rrays for {UV} {P}hotodetectors},
   journal = {CrystEngComm},
   volume = {22},
   number = {35},
   pages = {5710-5715},
   ISSN = {1466-8033},
   DOI = {10.1039/d0ce01140a},
   year = {2020},
   type = {Journal Article}
}

%Optomechanical metamaterial nanobolomer using strings
@article{Papas2021omn,
   author = {Papas, Dimitrios and Ou, Jun-Yu and Plum, Eric and Zheludev, Nikolay I.},
   title = {Optomechanical {M}etamaterial {N}anobolometer},
   journal = {APL Photonics},
   volume = {6},
   number = {12},
   pages = {126110},
   ISSN = {2378-0967},
   DOI = {10.1063/5.0073583},
   year = {2021},
   type = {Journal Article}
}

%Ultrawide Tunability of van der Waals Materials
@article{Ye2021UW,
   author = {Ye, F. and Islam, A. and Zhang, T. and Feng, P. X.},
   title = {Ultrawide Frequency Tuning of Atomic Layer van der Waals Heterostructure Electromechanical Resonators},
   journal = {Nano Lett},
   volume = {21},
   number = {13},
   pages = {5508-5515},
   ISSN = {1530-6992 (Electronic)
1530-6984 (Linking)},
   DOI = {10.1021/acs.nanolett.1c00610},
   url = {https://www.ncbi.nlm.nih.gov/pubmed/34143641},
   year = {2021},
   type = {Journal Article}
}

%Square Drumhead Strain - Suggested by Reviewer 2 (Ramos)
@article{Ferreiro2021Therm,
   author = {Ferreiro-Vila, E. and Molina, J. and Weituschat, L. M. and Gil-Santos, E. and Postigo, P. A. and Ramos, D.},
   title = {Micro-{K}elvin {R}esolution at {R}oom {T}emperature Using {N}anomechanical {T}hermometry},
   journal = {ACS Omega},
   volume = {6},
   number = {36},
   pages = {23052-23058},
   ISSN = {2470-1343 (Electronic)
2470-1343 (Linking)},
   DOI = {10.1021/acsomega.1c02045},
   url = {https://www.ncbi.nlm.nih.gov/pubmed/34549105},
   year = {2021},
   type = {Journal Article}
}

%Near-IR photoresponse of NbSe$_{2}$ flakes
@article{Jin2021CryoNbSe2,
   author = {Jin, Yunmin and Ji, Zijie and Gu, Feifan and Xie, Binghe and Zhang, Ruan and Wu, Jiaxin and Cai, Xinghan},
   title = {Multiple {M}echanisms of the {L}ow {T}emperature {P}hotoresponse in {N}iobium {D}iselenide},
   journal = {Appl. Phys. Lett.},
   volume = {119},
   number = {22},
   pages = {221104},
   ISSN = {0003-6951
1077-3118},
   DOI = {10.1063/5.0073605},
   year = {2021},
   type = {Journal Article}
}

%Data Analysis
@article{Steeneken2021Dynamics,
   author = {Steeneken, Peter G. and Dolleman, Robin J. and Davidovikj, Dejan and Alijani, Farbod and van der Zant, Herre S. J.},
   title = {Dynamics of 2{D} {M}aterial {M}embranes},
   journal = {2D Mater.},
   volume = {8},
   number = {4},
   pages = {042001},
   ISSN = {2053-1583},
   DOI = {10.1088/2053-1583/ac152c},
   year = {2021},
   type = {Journal Article}
}

%High estimated strain of 1L - NbSe2 and Graphene
@article{Sun2021NbSe2,
   author = {Sun, Hao and Agrawal, Pratyaksh and Singh, Chandra Veer},
   title = {A {F}irst-{P}rinciples {S}tudy of the {R}elationship {B}etween {M}odulus and {I}deal {S}trength of {S}ingle-{L}ayer, {T}ransition {M}etal {D}ichalcogenides},
   journal = {Mater. Adv.},
   volume = {2},
   number = {20},
   pages = {6631-6640},
   ISSN = {2633-5409},
   DOI = {10.1039/d1ma00239b},
   year = {2021},
   type = {Journal Article}
}

%Ye Demonstration of Large Frequency Tunability
@article{Ye2021_Ultrawide,
   author = {Ye, F. and Islam, A. and Zhang, T. and Feng, P. X.},
   title = {Ultrawide Frequency Tuning of Atomic Layer van der Waals Heterostructure Electromechanical Resonators},
   journal = {Nano Lett},
   volume = {21},
   number = {13},
   pages = {5508-5515},
   ISSN = {1530-6992 (Electronic)
1530-6984 (Linking)},
   DOI = {10.1021/acs.nanolett.1c00610},
   url = {https://www.ncbi.nlm.nih.gov/pubmed/34143641},
   year = {2021},
   type = {Journal Article}
}

%Citation on MIA - Reflectance Calibration
@article{Aguila2022FPCal,
   author = {Aguila, Myrron Albert Callera and Esmenda, Joshoua Condicion and Wang, Jyh-Yang and Lee, Teik-Hui and Yang, Chi-Yuan and Lin, Kung-Hsuan and Chang-Liao, Kuei-Shu and Kafanov, Sergey and Pashkin, Yuri A. and Chen, Chii-Dong},
   title = {Fabry–{P}erot {I}nterferometric {C}alibration of {V}an der {W}aals {M}aterial-{B}ased {N}anomechanical {R}esonators},
   journal = {Nanoscale Adv.},
   volume = {4},
   pages = {502-509},
   ISSN = {2516-0230},
   DOI = {10.1039/d1na00794g},
   year = {2022},
   type = {Journal Article}
}

@article{ByrnesMOC,
   author = {Byrnes, Stephen J.},
   title = {Multilayer {O}ptical {C}alculations},
   version = {5},
   journal = {arXiv:1603.02720v5},
   year = {2016},
   url = {http://arXiv:1603.02720v5}
}

@techreport{CSAR62,
  author = {Allresist {GMBH}},
  title = {{E}-BEAM {R}ESISTS},
  year = 2016,
  url = {https://www.allresist.com/wp-content/uploads/sites/2/2016/12/homepage_allresist_produktinfos_e-beam_englisch.pdf},
  note = {Accessed: 2020-05-05}
}

%Use to replace Fig. S1 (Spatial FP profilometry), Fig. S2 (Technical details of Figure 4), Table 1 , Table 2, Table 3.
@misc{SupMat,
  author       = {}, 
  title        = {},
  howpublished = {},
  month        = {},
  year         = {},
  note         = {See Supplemental Information at [URL] for more experimental and theoretical details}
}

%Citing tool for comparison
@misc{Rohatgi2020,
  url = {https://automeris.io/WebPlotDigitizer},
  author = {Rohatgi,  Ankit},
  title = {Webplotdigitizer: Version 4.5},
  year = {2021}
}
